# Supplementary material for: socru: typing of genome-level order and orientation around ribosomal operons in bacteria
Source: Microb Genom. 2020 Jun 25;6(7):mgen000396. doi: 10.1099/mgen.0.000396 (PMC7478630; doi:10.1099/mgen.0.000396)
Supplement: Supplementary material 2 [file mgen-6-396-s002.xlsx]

## Sheet: Table S1
Table S1. Genome orientation example
GS pattern	Fragment orientation				Binary to decimal	GS assignment
	4	3	2	1
1234	0	0	0	0	0	GS1.0
1'234	0	0	0	1	1	GS1.1
1'43'2'	0	1	1	1	7	GS1.7
143'2'	0	1	1	0	6	GS1.6
1342'	0	0	1	0	2	GS2.2
1'342'	0	0	1	1	3	GS2.3
1'243'	0	1	0	1	5	GS2.5
1243'	0	1	0	0	4	GS2.4
132'4	0	0	1	0	2	GS3.2
1'32'4	0	0	1	1	3	GS3.3
1'423'	0	1	0	1	5	GS3.5
1423'	0	1	0	0	4	GS3.4
GS: genome structure

## Sheet: Table S2
Table S2. Structural genotypes for ESKAPE pathogens, E. coli, S. enterica and L. monocytogenes
Genus	Species	Strain name	Accession	Quality	Genome Structure											Operon direction	Operon pattern
Acinetobacter	baumannii	10324	GCF_003522705.1_ASM352270v1	AMBER	GS0.0	1	3	4	5	6						Valid	--> 1(Ter) <-- 3 <-- 4(Ori) --> 5 --> 6
Acinetobacter	baumannii	A388	GCF_002741415.1_ASM274141v1	GREEN	GS2.24	1	2	3	5'	4'	6					Valid	--> 1(Ter) <-- 6 <-- 4'(Ori) --> 5' --> 3 --> 2
Acinetobacter	baumannii	AB042	GCF_001941765.1_ASM194176v1	GREEN	GS2.24	1	2	3	5'	4'	6					Valid	--> 1(Ter) <-- 2 <-- 3 <-- 5' <-- 4'(Ori) --> 6
Acinetobacter	baumannii	ATCC_17978	GCF_001593425.2_ASM159342v2	GREEN	GS2.24	1	2	3	5'	4'	6					Valid	--> 1(Ter) <-- 2 <-- 3 <-- 5' <-- 4'(Ori) --> 6
Acinetobacter	baumannii	ATCC_17978_substr__PMR_High	GCF_004797155.1_ASM479715v1	GREEN	GS2.24	1	2	3	5'	4'	6					Valid	--> 1(Ter) <-- 6 <-- 4'(Ori) --> 5' --> 3 --> 2
Acinetobacter	baumannii	WCHAB005078	GCF_002999195.1_ASM299919v1	GREEN	GS2.24	1	2	3	5'	4'	6					Valid	--> 1(Ter) <-- 2 <-- 3 <-- 5' <-- 4'(Ori) --> 6
Acinetobacter	baumannii	XH859	GCF_001573085.1_ASM157308v1	GREEN	GS2.25	1'	2	3	5'	4'	6					Valid	--> 1'(Ter) <-- 2 <-- 3 <-- 5' <-- 4'(Ori) --> 6
Acinetobacter	baumannii	VB1190	GCF_005280375.1_ASM528037v1	AMBER	GS0.8	1	2	3	4'							Valid	--> 1(Ter) <-- 2 <-- 3 <-- 4'(Ori)
Acinetobacter	baumannii	A1296	GCF_002504145.1_ASM250414v1	GREEN	GS1.8	1	2	3	4'	5	6					Valid	--> 1(Ter) <-- 2 <-- 3 <-- 4'(Ori) --> 5 --> 6
Acinetobacter	baumannii	ABNIH28	GCF_002902885.1_ASM290288v1	GREEN	GS1.8	1	2	3	4'	5	6					Valid	--> 1(Ter) <-- 2 <-- 3 <-- 4'(Ori) --> 5 --> 6
Acinetobacter	baumannii	AYP_A2	GCF_002761575.1_ASM276157v1	GREEN	GS1.8	1	2	3	4'	5	6					Valid	--> 1(Ter) <-- 2 <-- 3 <-- 4'(Ori) --> 5 --> 6
Acinetobacter	baumannii	B8300	GCF_001077965.2_ASM107796v2	GREEN	GS1.8	1	2	3	4'	5	6					Valid	--> 1(Ter) <-- 6 <-- 5 <-- 4'(Ori) --> 3 --> 2
Acinetobacter	baumannii	B8342	GCF_001077555.2_ASM107755v2	GREEN	GS1.8	1	2	3	4'	5	6					Valid	--> 1(Ter) <-- 2 <-- 3 <-- 4'(Ori) --> 5 --> 6
Acinetobacter	baumannii	CIP70_10	GCF_001457535.1_CIP70.10	GREEN	GS1.8	1	2	3	4'	5	6					Valid	--> 1(Ter) <-- 2 <-- 3 <-- 4'(Ori) --> 5 --> 6
Acinetobacter	baumannii	D1279779	GCF_000186665.3_ASM18666v4	GREEN	GS1.8	1	2	3	4'	5	6					Valid	--> 1(Ter) <-- 2 <-- 3 <-- 4'(Ori) --> 5 --> 6
Acinetobacter	baumannii	D36	GCF_001399655.1_ASM139965v1	GREEN	GS1.8	1	2	3	4'	5	6					Valid	--> 1(Ter) <-- 6 <-- 5 <-- 4'(Ori) --> 3 --> 2
Acinetobacter	baumannii	DA33098	GCF_003181015.1_ASM318101v1	GREEN	GS1.8	1	2	3	4'	5	6					Valid	--> 1(Ter) <-- 6 <-- 5 <-- 4'(Ori) --> 3 --> 2
Acinetobacter	baumannii	FDAARGOS_533	GCF_003812385.1_ASM381238v1	GREEN	GS1.8	1	2	3	4'	5	6					Valid	--> 1(Ter) <-- 2 <-- 3 <-- 4'(Ori) --> 5 --> 6
Acinetobacter	baumannii	NCIMB_8209	GCF_004194555.1_ASM419455v1	GREEN	GS1.8	1	2	3	4'	5	6					Valid	--> 1(Ter) <-- 2 <-- 3 <-- 4'(Ori) --> 5 --> 6
Acinetobacter	baumannii	R2091	GCF_001517645.1_R2091	GREEN	GS1.8	1	2	3	4'	5	6					Valid	--> 1(Ter) <-- 2 <-- 3 <-- 4'(Ori) --> 5 --> 6
Acinetobacter	baumannii	SSA6	GCF_002082745.1_ASM208274v1	GREEN	GS1.8	1	2	3	4'	5	6					Valid	--> 1(Ter) <-- 2 <-- 3 <-- 4'(Ori) --> 5 --> 6
Acinetobacter	baumannii	USA2	GCF_002082725.1_ASM208272v1	GREEN	GS1.8	1	2	3	4'	5	6					Valid	--> 1(Ter) <-- 2 <-- 3 <-- 4'(Ori) --> 5 --> 6
Acinetobacter	baumannii	WKA02	GCF_002082805.1_ASM208280v1	GREEN	GS1.8	1	2	3	4'	5	6					Valid	--> 1(Ter) <-- 6 <-- 5 <-- 4'(Ori) --> 3 --> 2
Acinetobacter	baumannii	XH858	GCF_001578145.1_ASM157814v1	GREEN	GS1.8	1	2	3	4'	5	6					Valid	--> 1(Ter) <-- 2 <-- 3 <-- 4'(Ori) --> 5 --> 6
Acinetobacter	baumannii	15A34	GCF_002082685.1_ASM208268v1	GREEN	GS1.9	1'	2	3	4'	5	6					Valid	--> 1'(Ter) <-- 2 <-- 3 <-- 4'(Ori) --> 5 --> 6
Acinetobacter	baumannii	AR_0078	GCF_002948925.1_ASM294892v1	GREEN	GS1.9	1'	2	3	4'	5	6					Valid	--> 1'(Ter) <-- 2 <-- 3 <-- 4'(Ori) --> 5 --> 6
Acinetobacter	baumannii	VB23193	GCF_002762545.2_ASM276254v2	GREEN	GS1.9	1'	2	3	4'	5	6					Valid	--> 1'(Ter) <-- 6 <-- 5 <-- 4'(Ori) --> 3 --> 2
Acinetobacter	baumannii	XH857	GCF_001573105.1_ASM157310v1	GREEN	GS1.9	1'	2	3	4'	5	6					Valid	--> 1'(Ter) <-- 2 <-- 3 <-- 4'(Ori) --> 5 --> 6
Acinetobacter	baumannii	3207	GCF_001636235.1_ASM163623v1	GREEN	GS1.0	1	2	3	4	5	6					Valid	--> 1(Ter) <-- 2 <-- 3 <-- 4(Ori) --> 5 --> 6
Acinetobacter	baumannii	5845	GCF_003522885.1_ASM352288v1	GREEN	GS1.0	1	2	3	4	5	6					Valid	--> 1(Ter) <-- 6 <-- 5 <-- 4(Ori) --> 3 --> 2
Acinetobacter	baumannii	6200	GCF_000814345.1_ASM81434v1	GREEN	GS1.0	1	2	3	4	5	6					Valid	--> 1(Ter) <-- 6 <-- 5 <-- 4(Ori) --> 3 --> 2
Acinetobacter	baumannii	7804	GCF_003431385.1_ASM343138v1	GREEN	GS1.0	1	2	3	4	5	6					Valid	--> 1(Ter) <-- 6 <-- 5 <-- 4(Ori) --> 3 --> 2
Acinetobacter	baumannii	7847	GCF_003516005.1_ASM351600v1	GREEN	GS1.0	1	2	3	4	5	6					Valid	--> 1(Ter) <-- 6 <-- 5 <-- 4(Ori) --> 3 --> 2
Acinetobacter	baumannii	9102	GCF_003522845.1_ASM352284v1	GREEN	GS1.0	1	2	3	4	5	6					Valid	--> 1(Ter) <-- 6 <-- 5 <-- 4(Ori) --> 3 --> 2
Acinetobacter	baumannii	9201	GCF_003522665.1_ASM352266v1	GREEN	GS1.0	1	2	3	4	5	6					Valid	--> 1(Ter) <-- 6 <-- 5 <-- 4(Ori) --> 3 --> 2
Acinetobacter	baumannii	10042	GCF_003522785.1_ASM352278v1	GREEN	GS1.0	1	2	3	4	5	6					Valid	--> 1(Ter) <-- 6 <-- 5 <-- 4(Ori) --> 3 --> 2
Acinetobacter	baumannii	09A16CRGN0014	GCF_003931755.1_ASM393175v1	GREEN	GS1.0	1	2	3	4	5	6					Valid	--> 1(Ter) <-- 6 <-- 5 <-- 4(Ori) --> 3 --> 2
Acinetobacter	baumannii	09A16CRGN003B	GCF_003931775.1_ASM393177v1	GREEN	GS1.0	1	2	3	4	5	6					Valid	--> 1(Ter) <-- 6 <-- 5 <-- 4(Ori) --> 3 --> 2
Acinetobacter	baumannii	11A1213CRGN008	GCF_004101745.1_ASM410174v1	GREEN	GS1.0	1	2	3	4	5	6					Valid	--> 1(Ter) <-- 6 <-- 5 <-- 4(Ori) --> 3 --> 2
Acinetobacter	baumannii	11A1213CRGN055	GCF_004101725.1_ASM410172v1	GREEN	GS1.0	1	2	3	4	5	6					Valid	--> 1(Ter) <-- 6 <-- 5 <-- 4(Ori) --> 3 --> 2
Acinetobacter	baumannii	11A1314CRGN088	GCF_004101685.1_ASM410168v1	GREEN	GS1.0	1	2	3	4	5	6					Valid	--> 1(Ter) <-- 6 <-- 5 <-- 4(Ori) --> 3 --> 2
Acinetobacter	baumannii	11A14CRGN003	GCF_004101705.1_ASM410170v1	GREEN	GS1.0	1	2	3	4	5	6					Valid	--> 1(Ter) <-- 6 <-- 5 <-- 4(Ori) --> 3 --> 2
Acinetobacter	baumannii	15A5	GCF_002082705.1_ASM208270v1	GREEN	GS1.0	1	2	3	4	5	6					Valid	--> 1(Ter) <-- 6 <-- 5 <-- 4(Ori) --> 3 --> 2
Acinetobacter	baumannii	1656_2	GCF_000188215.1_ASM18821v1	GREEN	GS1.0	1	2	3	4	5	6					Valid	--> 1(Ter) <-- 2 <-- 3 <-- 4(Ori) --> 5 --> 6
Acinetobacter	baumannii	A1	GCF_000830055.1_ASM83005v1	GREEN	GS1.0	1	2	3	4	5	6					Valid	--> 1(Ter) <-- 2 <-- 3 <-- 4(Ori) --> 5 --> 6
Acinetobacter	baumannii	A52	GCF_004028375.1_ASM402837v1	GREEN	GS1.0	1	2	3	4	5	6					Valid	--> 1(Ter) <-- 6 <-- 5 <-- 4(Ori) --> 3 --> 2
Acinetobacter	baumannii	A85	GCF_002210065.1_ASM221006v1	GREEN	GS1.0	1	2	3	4	5	6					Valid	--> 1(Ter) <-- 2 <-- 3 <-- 4(Ori) --> 5 --> 6
Acinetobacter	baumannii	AB0057	GCF_000021245.2_ASM2124v2	GREEN	GS1.0	1	2	3	4	5	6					Valid	--> 1(Ter) <-- 2 <-- 3 <-- 4(Ori) --> 5 --> 6
Acinetobacter	baumannii	AB031	GCF_000746605.1_ASM74660v1	GREEN	GS1.0	1	2	3	4	5	6					Valid	--> 1(Ter) <-- 2 <-- 3 <-- 4(Ori) --> 5 --> 6
Acinetobacter	baumannii	Ab04_mff	GCF_001077655.1_ASM107765v1	GREEN	GS1.0	1	2	3	4	5	6					Valid	--> 1(Ter) <-- 6 <-- 5 <-- 4(Ori) --> 3 --> 2
Acinetobacter	baumannii	AB307_0294	GCF_002803025.2_ASM280302v2	GREEN	GS1.0	1	2	3	4	5	6					Valid	--> 1(Ter) <-- 6 <-- 5 <-- 4(Ori) --> 3 --> 2
Acinetobacter	baumannii	AB34299	GCF_002009115.1_ASM200911v1	GREEN	GS1.0	1	2	3	4	5	6					Valid	--> 1(Ter) <-- 6 <-- 5 <-- 4(Ori) --> 3 --> 2
Acinetobacter	baumannii	Ab4568	GCF_002762115.1_ASM276211v1	GREEN	GS1.0	1	2	3	4	5	6					Valid	--> 1(Ter) <-- 6 <-- 5 <-- 4(Ori) --> 3 --> 2
Acinetobacter	baumannii	Ab4653	GCF_002762155.1_ASM276215v1	GREEN	GS1.0	1	2	3	4	5	6					Valid	--> 1(Ter) <-- 6 <-- 5 <-- 4(Ori) --> 3 --> 2
Acinetobacter	baumannii	Ab4977	GCF_002762095.1_ASM276209v1	GREEN	GS1.0	1	2	3	4	5	6					Valid	--> 1(Ter) <-- 6 <-- 5 <-- 4(Ori) --> 3 --> 2
Acinetobacter	baumannii	AB5075_UW	GCF_000963815.1_ASM96381v1	GREEN	GS1.0	1	2	3	4	5	6					Valid	--> 1(Ter) <-- 6 <-- 5 <-- 4(Ori) --> 3 --> 2
Acinetobacter	baumannii	ab736	GCF_002116925.1_ASM211692v1	GREEN	GS1.0	1	2	3	4	5	6					Valid	--> 1(Ter) <-- 6 <-- 5 <-- 4(Ori) --> 3 --> 2
Acinetobacter	baumannii	Aba	GCF_003288775.1_ASM328877v1	GREEN	GS1.0	1	2	3	4	5	6					Valid	--> 1(Ter) <-- 6 <-- 5 <-- 4(Ori) --> 3 --> 2
Acinetobacter	baumannii	AbH12O_A2	GCF_000761175.1_ASM76117v1	GREEN	GS1.0	1	2	3	4	5	6					Valid	--> 1(Ter) <-- 2 <-- 3 <-- 4(Ori) --> 5 --> 6
Acinetobacter	baumannii	AbPK1	GCF_002753915.1_ASM275391v1	GREEN	GS1.0	1	2	3	4	5	6					Valid	--> 1(Ter) <-- 6 <-- 5 <-- 4(Ori) --> 3 --> 2
Acinetobacter	baumannii	ACICU	GCF_000018445.1_ASM1844v1	GREEN	GS1.0	1	2	3	4	5	6					Valid	--> 1(Ter) <-- 2 <-- 3 <-- 4(Ori) --> 5 --> 6
Acinetobacter	baumannii	ACICU	GCF_005519135.1_ASM551913v1	GREEN	GS1.0	1	2	3	4	5	6					Valid	--> 1(Ter) <-- 2 <-- 3 <-- 4(Ori) --> 5 --> 6
Acinetobacter	baumannii	ACN21	GCF_004768705.1_ASM476870v1	GREEN	GS1.0	1	2	3	4	5	6					Valid	--> 1(Ter) <-- 6 <-- 5 <-- 4(Ori) --> 3 --> 2
Acinetobacter	baumannii	AF_401	GCF_001896005.1_ASM189600v1	GREEN	GS1.0	1	2	3	4	5	6					Valid	--> 1(Ter) <-- 6 <-- 5 <-- 4(Ori) --> 3 --> 2
Acinetobacter	baumannii	AF_673	GCF_001895985.1_ASM189598v1	GREEN	GS1.0	1	2	3	4	5	6					Valid	--> 1(Ter) <-- 6 <-- 5 <-- 4(Ori) --> 3 --> 2
Acinetobacter	baumannii	AR_0052	GCF_003547115.1_ASM354711v1	GREEN	GS1.0	1	2	3	4	5	6					Valid	--> 1(Ter) <-- 6 <-- 5 <-- 4(Ori) --> 3 --> 2
Acinetobacter	baumannii	AR_0063	GCF_002947845.1_ASM294784v1	GREEN	GS1.0	1	2	3	4	5	6					Valid	--> 1(Ter) <-- 2 <-- 3 <-- 4(Ori) --> 5 --> 6
Acinetobacter	baumannii	AR_0070	GCF_003431865.1_ASM343186v1	GREEN	GS1.0	1	2	3	4	5	6					Valid	--> 1(Ter) <-- 2 <-- 3 <-- 4(Ori) --> 5 --> 6
Acinetobacter	baumannii	AR_0083	GCF_002996805.1_ASM299680v1	GREEN	GS1.0	1	2	3	4	5	6					Valid	--> 1(Ter) <-- 6 <-- 5 <-- 4(Ori) --> 3 --> 2
Acinetobacter	baumannii	AR_0088	GCF_003006035.1_ASM300603v1	GREEN	GS1.0	1	2	3	4	5	6					Valid	--> 1(Ter) <-- 2 <-- 3 <-- 4(Ori) --> 5 --> 6
Acinetobacter	baumannii	AR_0101	GCF_003010675.1_ASM301067v1	GREEN	GS1.0	1	2	3	4	5	6					Valid	--> 1(Ter) <-- 2 <-- 3 <-- 4(Ori) --> 5 --> 6
Acinetobacter	baumannii	AR_0102	GCF_003010655.1_ASM301065v1	GREEN	GS1.0	1	2	3	4	5	6					Valid	--> 1(Ter) <-- 6 <-- 5 <-- 4(Ori) --> 3 --> 2
Acinetobacter	baumannii	ATCC_17978_mff	GCF_001077675.1_ASM107767v1	GREEN	GS1.0	1	2	3	4	5	6					Valid	--> 1(Ter) <-- 6 <-- 5 <-- 4(Ori) --> 3 --> 2
Acinetobacter	baumannii	AYE	GCF_000069245.1_ASM6924v1	GREEN	GS1.0	1	2	3	4	5	6					Valid	--> 1(Ter) <-- 6 <-- 5 <-- 4(Ori) --> 3 --> 2
Acinetobacter	baumannii	BAL062	GCF_900088705.1_26872B01	GREEN	GS1.0	1	2	3	4	5	6					Valid	--> 1(Ter) <-- 6 <-- 5 <-- 4(Ori) --> 3 --> 2
Acinetobacter	baumannii	BJAB0715	GCF_000419405.1_ASM41940v1	GREEN	GS1.0	1	2	3	4	5	6					Valid	--> 1(Ter) <-- 2 <-- 3 <-- 4(Ori) --> 5 --> 6
Acinetobacter	baumannii	BJAB0868	GCF_000419425.1_ASM41942v1	GREEN	GS1.0	1	2	3	4	5	6					Valid	--> 1(Ter) <-- 2 <-- 3 <-- 4(Ori) --> 5 --> 6
Acinetobacter	baumannii	CA_17	GCF_001721705.1_ASM172170v1	GREEN	GS1.0	1	2	3	4	5	6					Valid	--> 1(Ter) <-- 2 <-- 3 <-- 4(Ori) --> 5 --> 6
Acinetobacter	baumannii	CBA7	GCF_002082645.1_ASM208264v1	GREEN	GS1.0	1	2	3	4	5	6					Valid	--> 1(Ter) <-- 6 <-- 5 <-- 4(Ori) --> 3 --> 2
Acinetobacter	baumannii	CIAT758	GCF_004758865.1_ASM475886v1	GREEN	GS1.0	1	2	3	4	5	6					Valid	--> 1(Ter) <-- 6 <-- 5 <-- 4(Ori) --> 3 --> 2
Acinetobacter	baumannii	CMC_CR_MDR_Ab4	GCF_001922205.1_ASM192220v1	GREEN	GS1.0	1	2	3	4	5	6					Valid	--> 1(Ter) <-- 6 <-- 5 <-- 4(Ori) --> 3 --> 2
Acinetobacter	baumannii	CMC_CR_MDR_Ab66	GCF_001922245.1_ASM192224v1	GREEN	GS1.0	1	2	3	4	5	6					Valid	--> 1(Ter) <-- 6 <-- 5 <-- 4(Ori) --> 3 --> 2
Acinetobacter	baumannii	DA33382	GCF_003296225.1_ASM329622v1	GREEN	GS1.0	1	2	3	4	5	6					Valid	--> 1(Ter) <-- 2 <-- 3 <-- 4(Ori) --> 5 --> 6
Acinetobacter	baumannii	DU202	GCF_000498375.2_ASM49837v2	GREEN	GS1.0	1	2	3	4	5	6					Valid	--> 1(Ter) <-- 2 <-- 3 <-- 4(Ori) --> 5 --> 6
Acinetobacter	baumannii	EC	GCF_004564095.1_ASM456409v1	GREEN	GS1.0	1	2	3	4	5	6					Valid	--> 1(Ter) <-- 6 <-- 5 <-- 4(Ori) --> 3 --> 2
Acinetobacter	baumannii	EH	GCF_004564115.1_ASM456411v1	GREEN	GS1.0	1	2	3	4	5	6					Valid	--> 1(Ter) <-- 2 <-- 3 <-- 4(Ori) --> 5 --> 6
Acinetobacter	baumannii	FDAARGOS_540	GCF_003812065.1_ASM381206v1	GREEN	GS1.0	1	2	3	4	5	6					Valid	--> 1(Ter) <-- 2 <-- 3 <-- 4(Ori) --> 5 --> 6
Acinetobacter	baumannii	GCF_001922225_1	GCF_001922225.1_ASM192222v1	GREEN	GS1.0	1	2	3	4	5	6					Valid	--> 1(Ter) <-- 6 <-- 5 <-- 4(Ori) --> 3 --> 2
Acinetobacter	baumannii	HRAB_85	GCF_001887305.1_ASM188730v1	GREEN	GS1.0	1	2	3	4	5	6					Valid	--> 1(Ter) <-- 6 <-- 5 <-- 4(Ori) --> 3 --> 2
Acinetobacter	baumannii	HWBA8	GCF_002082785.1_ASM208278v1	GREEN	GS1.0	1	2	3	4	5	6					Valid	--> 1(Ter) <-- 2 <-- 3 <-- 4(Ori) --> 5 --> 6
Acinetobacter	baumannii	IOMTU_433	GCF_000828935.1_ASM82893v1	GREEN	GS1.0	1	2	3	4	5	6					Valid	--> 1(Ter) <-- 6 <-- 5 <-- 4(Ori) --> 3 --> 2
Acinetobacter	baumannii	JBA13	GCF_002082625.2_ASM208262v2	GREEN	GS1.0	1	2	3	4	5	6					Valid	--> 1(Ter) <-- 6 <-- 5 <-- 4(Ori) --> 3 --> 2
Acinetobacter	baumannii	KAB01	GCF_001806345.1_ASM180634v1	GREEN	GS1.0	1	2	3	4	5	6					Valid	--> 1(Ter) <-- 2 <-- 3 <-- 4(Ori) --> 5 --> 6
Acinetobacter	baumannii	KAB02	GCF_001806365.1_ASM180636v1	GREEN	GS1.0	1	2	3	4	5	6					Valid	--> 1(Ter) <-- 2 <-- 3 <-- 4(Ori) --> 5 --> 6
Acinetobacter	baumannii	KAB04	GCF_001806405.1_ASM180640v1	GREEN	GS1.0	1	2	3	4	5	6					Valid	--> 1(Ter) <-- 6 <-- 5 <-- 4(Ori) --> 3 --> 2
Acinetobacter	baumannii	KAB05	GCF_001806425.1_ASM180642v1	GREEN	GS1.0	1	2	3	4	5	6					Valid	--> 1(Ter) <-- 2 <-- 3 <-- 4(Ori) --> 5 --> 6
Acinetobacter	baumannii	KAB06	GCF_001806445.1_ASM180644v1	GREEN	GS1.0	1	2	3	4	5	6					Valid	--> 1(Ter) <-- 2 <-- 3 <-- 4(Ori) --> 5 --> 6
Acinetobacter	baumannii	KAB07	GCF_001806465.1_ASM180646v1	GREEN	GS1.0	1	2	3	4	5	6					Valid	--> 1(Ter) <-- 2 <-- 3 <-- 4(Ori) --> 5 --> 6
Acinetobacter	baumannii	KAB08	GCF_001806485.1_ASM180648v1	GREEN	GS1.0	1	2	3	4	5	6					Valid	--> 1(Ter) <-- 2 <-- 3 <-- 4(Ori) --> 5 --> 6
Acinetobacter	baumannii	KBN10P02143	GCF_001514375.1_ASM151437v1	GREEN	GS1.0	1	2	3	4	5	6					Valid	--> 1(Ter) <-- 6 <-- 5 <-- 4(Ori) --> 3 --> 2
Acinetobacter	baumannii	MDR_TJ	GCF_000187205.2_ASM18720v4	GREEN	GS1.0	1	2	3	4	5	6					Valid	--> 1(Ter) <-- 6 <-- 5 <-- 4(Ori) --> 3 --> 2
Acinetobacter	baumannii	MDR_UNC	GCF_004136355.1_ASM413635v1	GREEN	GS1.0	1	2	3	4	5	6					Valid	--> 1(Ter) <-- 2 <-- 3 <-- 4(Ori) --> 5 --> 6
Acinetobacter	baumannii	MDR_ZJ06	GCF_000226275.2_ASM22627v2	GREEN	GS1.0	1	2	3	4	5	6					Valid	--> 1(Ter) <-- 2 <-- 3 <-- 4(Ori) --> 5 --> 6
Acinetobacter	baumannii	MRSN15313	GCF_003812485.1_ASM381248v1	GREEN	GS1.0	1	2	3	4	5	6					Valid	--> 1(Ter) <-- 6 <-- 5 <-- 4(Ori) --> 3 --> 2
Acinetobacter	baumannii	NCGM_237	GCF_000828795.1_ASM82879v1	GREEN	GS1.0	1	2	3	4	5	6					Valid	--> 1(Ter) <-- 6 <-- 5 <-- 4(Ori) --> 3 --> 2
Acinetobacter	baumannii	NCTC13421	GCF_900478145.1_34555_D01	GREEN	GS1.0	1	2	3	4	5	6					Valid	--> 1(Ter) <-- 6 <-- 5 <-- 4(Ori) --> 3 --> 2
Acinetobacter	baumannii	ORAB01	GCF_000939415.2_HGAP_assembly_of_Acinetobacter_baumannii_ORAB01	GREEN	GS1.0	1	2	3	4	5	6					Valid	--> 1(Ter) <-- 6 <-- 5 <-- 4(Ori) --> 3 --> 2
Acinetobacter	baumannii	P7774	GCF_005518095.1_ASM551809v1	GREEN	GS1.0	1	2	3	4	5	6					Valid	--> 1(Ter) <-- 2 <-- 3 <-- 4(Ori) --> 5 --> 6
Acinetobacter	baumannii	PB364	GCF_005671375.1_ASM567137v1	GREEN	GS1.0	1	2	3	4	5	6					Valid	--> 1(Ter) <-- 6 <-- 5 <-- 4(Ori) --> 3 --> 2
Acinetobacter	baumannii	R2090	GCF_001261895.2_R2090	GREEN	GS1.0	1	2	3	4	5	6					Valid	--> 1(Ter) <-- 6 <-- 5 <-- 4(Ori) --> 3 --> 2
Acinetobacter	baumannii	SAA14	GCF_002082845.1_ASM208284v1	GREEN	GS1.0	1	2	3	4	5	6					Valid	--> 1(Ter) <-- 6 <-- 5 <-- 4(Ori) --> 3 --> 2
Acinetobacter	baumannii	SP304	GCF_005280675.1_ASM528067v1	GREEN	GS1.0	1	2	3	4	5	6					Valid	--> 1(Ter) <-- 2 <-- 3 <-- 4(Ori) --> 5 --> 6
Acinetobacter	baumannii	SSA12	GCF_002082865.1_ASM208286v1	GREEN	GS1.0	1	2	3	4	5	6					Valid	--> 1(Ter) <-- 6 <-- 5 <-- 4(Ori) --> 3 --> 2
Acinetobacter	baumannii	TG22182	GCF_003949595.2_ASM394959v2	GREEN	GS1.0	1	2	3	4	5	6					Valid	--> 1(Ter) <-- 6 <-- 5 <-- 4(Ori) --> 3 --> 2
Acinetobacter	baumannii	TG22627	GCF_003948535.2_ASM394853v2	GREEN	GS1.0	1	2	3	4	5	6					Valid	--> 1(Ter) <-- 6 <-- 5 <-- 4(Ori) --> 3 --> 2
Acinetobacter	baumannii	TG22653	GCF_003948455.2_ASM394845v2	GREEN	GS1.0	1	2	3	4	5	6					Valid	--> 1(Ter) <-- 6 <-- 5 <-- 4(Ori) --> 3 --> 2
Acinetobacter	baumannii	TG29392	GCF_003949725.2_ASM394972v2	GREEN	GS1.0	1	2	3	4	5	6					Valid	--> 1(Ter) <-- 6 <-- 5 <-- 4(Ori) --> 3 --> 2
Acinetobacter	baumannii	USA15	GCF_002082825.1_ASM208282v1	GREEN	GS1.0	1	2	3	4	5	6					Valid	--> 1(Ter) <-- 2 <-- 3 <-- 4(Ori) --> 5 --> 6
Acinetobacter	baumannii	VB16141	GCF_005280435.1_ASM528043v1	GREEN	GS1.0	1	2	3	4	5	6					Valid	--> 1(Ter) <-- 2 <-- 3 <-- 4(Ori) --> 5 --> 6
Acinetobacter	baumannii	VB35435	GCF_005280415.1_ASM528041v1	GREEN	GS1.0	1	2	3	4	5	6					Valid	--> 1(Ter) <-- 2 <-- 3 <-- 4(Ori) --> 5 --> 6
Acinetobacter	baumannii	WCHAB005133	GCF_002950495.1_ASM295049v1	GREEN	GS1.0	1	2	3	4	5	6					Valid	--> 1(Ter) <-- 6 <-- 5 <-- 4(Ori) --> 3 --> 2
Acinetobacter	baumannii	XH386	GCF_001026965.1_ASM102696v1	GREEN	GS1.0	1	2	3	4	5	6					Valid	--> 1(Ter) <-- 6 <-- 5 <-- 4(Ori) --> 3 --> 2
Acinetobacter	baumannii	XH386	GCF_003264275.1_ASM326427v1	GREEN	GS1.0	1	2	3	4	5	6					Valid	--> 1(Ter) <-- 6 <-- 5 <-- 4(Ori) --> 3 --> 2
Acinetobacter	baumannii	XH731	GCF_003264255.1_ASM326425v1	GREEN	GS1.0	1	2	3	4	5	6					Valid	--> 1(Ter) <-- 6 <-- 5 <-- 4(Ori) --> 3 --> 2
Acinetobacter	baumannii	XH731	GCF_003264295.1_ASM326429v1	GREEN	GS1.0	1	2	3	4	5	6					Valid	--> 1(Ter) <-- 6 <-- 5 <-- 4(Ori) --> 3 --> 2
Acinetobacter	baumannii	XH856	GCF_001573125.1_ASM157312v1	GREEN	GS1.0	1	2	3	4	5	6					Valid	--> 1(Ter) <-- 6 <-- 5 <-- 4(Ori) --> 3 --> 2
Acinetobacter	baumannii	XH860	GCF_001573065.1_ASM157306v1	GREEN	GS1.0	1	2	3	4	5	6					Valid	--> 1(Ter) <-- 6 <-- 5 <-- 4(Ori) --> 3 --> 2
Acinetobacter	baumannii	XH906	GCF_003591615.1_ASM359161v1	GREEN	GS1.0	1	2	3	4	5	6					Valid	--> 1(Ter) <-- 6 <-- 5 <-- 4(Ori) --> 3 --> 2
Acinetobacter	baumannii	YU_R612	GCF_001543995.1_ASM154399v1	GREEN	GS1.0	1	2	3	4	5	6					Valid	--> 1(Ter) <-- 2 <-- 3 <-- 4(Ori) --> 5 --> 6
Acinetobacter	baumannii	ZW85_1	GCF_000505685.1_ASM50568v2	GREEN	GS1.0	1	2	3	4	5	6					Valid	--> 1(Ter) <-- 6 <-- 5 <-- 4(Ori) --> 3 --> 2
Acinetobacter	baumannii	810CP	GCF_003345235.1_ASM334523v1	GREEN	GS1.1	1'	2	3	4	5	6					Valid	--> 1'(Ter) <-- 6 <-- 5 <-- 4(Ori) --> 3 --> 2
Acinetobacter	baumannii	AB030	GCF_000746645.1_ASM74664v1	GREEN	GS1.1	1'	2	3	4	5	6					Valid	--> 1'(Ter) <-- 2 <-- 3 <-- 4(Ori) --> 5 --> 6
Acinetobacter	baumannii	AR_0056	GCF_002947415.1_ASM294741v1	GREEN	GS1.1	1'	2	3	4	5	6					Valid	--> 1'(Ter) <-- 2 <-- 3 <-- 4(Ori) --> 5 --> 6
Acinetobacter	baumannii	AR_0056	GCF_003029495.1_ASM302949v1	GREEN	GS1.1	1'	2	3	4	5	6					Valid	--> 1'(Ter) <-- 6 <-- 5 <-- 4(Ori) --> 3 --> 2
Acinetobacter	baumannii	BJAB07104	GCF_000419385.1_ASM41938v1	GREEN	GS1.1	1'	2	3	4	5	6					Valid	--> 1'(Ter) <-- 2 <-- 3 <-- 4(Ori) --> 5 --> 6
Acinetobacter	baumannii	KAB03	GCF_001806385.1_ASM180638v1	GREEN	GS1.1	1'	2	3	4	5	6					Valid	--> 1'(Ter) <-- 2 <-- 3 <-- 4(Ori) --> 5 --> 6
Acinetobacter	baumannii	LAC_4	GCF_000786735.1_ASM78673v1	GREEN	GS1.1	1'	2	3	4	5	6					Valid	--> 1'(Ter) <-- 6 <-- 5 <-- 4(Ori) --> 3 --> 2
Acinetobacter	baumannii	SMC_Paed_Ab_BL01	GCF_002843665.1_ASM284366v1	GREEN	GS1.1	1'	2	3	4	5	6					Valid	--> 1'(Ter) <-- 2 <-- 3 <-- 4(Ori) --> 5 --> 6
Acinetobacter	baumannii	SSMA17	GCF_002082885.1_ASM208288v1	GREEN	GS1.1	1'	2	3	4	5	6					Valid	--> 1'(Ter) <-- 6 <-- 5 <-- 4(Ori) --> 3 --> 2
Acinetobacter	baumannii	TG31302	GCF_003949115.2_ASM394911v2	GREEN	GS1.1	1'	2	3	4	5	6					Valid	--> 1'(Ter) <-- 6 <-- 5 <-- 4(Ori) --> 3 --> 2
Acinetobacter	baumannii	TG31986	GCF_003948085.2_ASM394808v2	GREEN	GS1.1	1'	2	3	4	5	6					Valid	--> 1'(Ter) <-- 6 <-- 5 <-- 4(Ori) --> 3 --> 2
Acinetobacter	baumannii	VB33071	GCF_005280695.1_ASM528069v1	GREEN	GS1.1	1'	2	3	4	5	6					Valid	--> 1'(Ter) <-- 2 <-- 3 <-- 4(Ori) --> 5 --> 6
Acinetobacter	baumannii	VB35575	GCF_005280715.1_ASM528071v1	GREEN	GS1.1	1'	2	3	4	5	6					Valid	--> 1'(Ter) <-- 6 <-- 5 <-- 4(Ori) --> 3 --> 2
Acinetobacter	baumannii	XDR_BJ83	GCF_001902375.1_ASM190237v1	GREEN	GS1.1	1'	2	3	4	5	6					Valid	--> 1'(Ter) <-- 6 <-- 5 <-- 4(Ori) --> 3 --> 2
Acinetobacter	baumannii	AC29	GCF_000695855.3_ASM69585v3	RED	GS0.0	3										Invalid	<-- 3
Acinetobacter	baumannii	TYTH_1	GCF_000302575.1_ASM30257v1	RED	GS0.0	1	2	3	6							Invalid	--> 1(Ter) <-- 2 <-- 3 --> 6
Acinetobacter	baumannii	VB958	GCF_005280355.1_ASM528035v1	RED	GS0.64	6'	6'	?	?							Invalid	--> 6' <-- 6' <-- ? <-- ?
Acinetobacter	baumannii	LAC4	GCF_001908295.1_ASM190829v1	RED	GS1.1	1'	2	3	4	5	6					Invalid	--> 1'(Ter) --> 2 <-- 3 <-- 4(Ori) --> 5 --> 6
Enterobacter	hormaechei	hormaechei_MS7884A	GCF_002237465.1_ASM223746v1	AMBER	GS0.0	1	2	3	4	5	6	8				Valid	--> 1(Ter) <-- 8 <-- 6(Ori) --> 5 --> 4 --> 3 --> 2
Enterobacter	hormaechei	hormaechei_Pb204	GCF_003254805.1_ASM325480v1	AMBER	GS0.0	1	2	3	6	7						Valid	--> 1(Ter) <-- 7 <-- 6(Ori) --> 3 --> 2
Enterobacter	sp.	sp__Crenshaw	GCF_002863825.1_ASM286382v1	AMBER	GS0.0	1	2	3	4	5	6	7	7			Valid	--> 1(Ter) <-- 2 <-- 3 <-- 4 <-- 5 <-- 6(Ori) --> 7 --> 7
Enterobacter	sp.	sp__E20	GCF_000801755.2_ASM80175v2	AMBER	GS0.0	1	2	3	4	5	6	7	7			Valid	--> 1(Ter) <-- 2 <-- 3 <-- 4 <-- 5 <-- 6(Ori) --> 7 --> 7
Enterobacter	sp.	sp__HK169	GCF_001719105.1_ASM171910v1	AMBER	GS0.0	1	2	3	4	5	6	7	7			Valid	--> 1(Ter) <-- 2 <-- 3 <-- 4 <-- 5 <-- 6(Ori) --> 7 --> 7
Enterobacter	sp.	sp__N18_03635	GCF_004006055.1_ASM400605v1	AMBER	GS0.0	1	2	3	4	5	6	7	7			Valid	--> 1(Ter) <-- 2 <-- 3 <-- 4 <-- 5 <-- 6(Ori) --> 7 --> 7
Enterobacter	sp.	sp__ODB01	GCF_001623605.1_ASM162360v1	AMBER	GS0.128	1	7'	7'	2	3	4	5	6			Valid	--> 1(Ter) <-- 7' <-- 7' <-- 2 <-- 3 <-- 4 <-- 5 <-- 6(Ori)
Enterobacter	cloacae	cloacae_CZ_1	GCF_004193715.1_ASM419371v1	AMBER	GS0.190	1	8'	3	6'	5'	4'	3'	2'			Valid	--> 1(Ter) <-- 8' <-- 3' <-- 6'(Ori) --> 5' --> 4' --> 3' --> 2'
Enterobacter	cloacae	cloacae_FDAARGOS_77	GCF_000783675.2_ASM78367v2	AMBER	GS0.2	1	2	3	4	5	6	7	2'			Valid	--> 1(Ter) <-- 2' <-- 3 <-- 4 <-- 5 <-- 6(Ori) --> 7 --> 2'
Enterobacter	cloacae	cloacae_AR_0154	GCF_003204095.1_ASM320409v1	AMBER	GS0.32	1	2	3	6'	5	6	7	8			Valid	--> 1(Ter) <-- 8 <-- 7 <-- 6(Ori) --> 5 --> 6(Ori) --> 3 --> 2
Enterobacter	sp.	sp__CRENT_193	GCF_002787395.1_ASM278739v1	AMBER	GS0.32	1	2	3	6'	5	6	7	7			Valid	--> 1(Ter) <-- 7 <-- 7 <-- 6(Ori) --> 5 --> 6(Ori) --> 3 --> 2
Enterobacter	cloacae	cloacae_AR_0002	GCF_001922365.1_ASM192236v1	AMBER	GS0.33	1'	2	3	6'	5	6	7	8			Valid	--> 1'(Ter) <-- 8 <-- 7 <-- 6(Ori) --> 5 --> 6(Ori) --> 3 --> 2
Enterobacter	cloacae	cloacae_AR_0065	GCF_002055735.1_ASM205573v1	AMBER	GS0.33	1'	2	3	6'	5	6	7	8			Valid	--> 1'(Ter) <-- 8 <-- 7 <-- 6(Ori) --> 5 --> 6(Ori) --> 3 --> 2
Enterobacter	cloacae	cloacae_AR_0163	GCF_002192355.1_ASM219235v1	AMBER	GS0.33	1'	2	3	6'	5	6	7	8			Valid	--> 1'(Ter) <-- 8 <-- 7 <-- 6(Ori) --> 5 --> 6(Ori) --> 3 --> 2
Enterobacter	cloacae	cloacae_ECNIH4	GCF_000784865.1_ASM78486v1	GREEN	GS4.57	1'	2	3	6'	5'	4'	7	8			Valid	--> 1'(Ter) <-- 8 <-- 7 <-- 4' <-- 5' <-- 6'(Ori) --> 3 --> 2
Enterobacter	asburiae	asburiae_CAV1043	GCF_001022095.1_ASM102209v1	GREEN	GS1.0	1	2	3	4	5	6	7	8			Valid	--> 1(Ter) <-- 2 <-- 3 <-- 4(Ori) --> 5 --> 6 --> 7 --> 8
Enterobacter	asburiae	asburiae_CAV1043	GCF_003940765.1_ASM394076v1	GREEN	GS1.0	1	2	3	4	5	6	7	8			Valid	--> 1(Ter) <-- 2 <-- 3 <-- 4(Ori) --> 5 --> 6 --> 7 --> 8
Enterobacter	asburiae	asburiae_ENIPBJ_CG1	GCF_001617645.1_ASM161764v1	GREEN	GS1.0	1	2	3	4	5	6	7	8			Valid	--> 1(Ter) <-- 2 <-- 3 <-- 4(Ori) --> 5 --> 6 --> 7 --> 8
Enterobacter	asburiae	asburiae_L1	GCF_000632395.1_ASM63239v1	GREEN	GS1.0	1	2	3	4	5	6	7	8			Valid	--> 1(Ter) <-- 2 <-- 3 <-- 4(Ori) --> 5 --> 6 --> 7 --> 8
Enterobacter	cloacae	cloacae_ATCC_13047	GCF_000025565.1_ASM2556v1	GREEN	GS1.0	1	2	3	4	5	6	7	8			Valid	--> 1(Ter) <-- 2 <-- 3 <-- 4 <-- 5 <-- 6(Ori) --> 7 --> 8
Enterobacter	cloacae	cloacae_FDA_CDC_AR_0132	GCF_003010695.1_ASM301069v1	GREEN	GS1.0	1	2	3	4	5	6	7	8			Valid	--> 1(Ter) <-- 2 <-- 3 <-- 4 <-- 5 <-- 6(Ori) --> 7 --> 8
Enterobacter	cloacae	cloacae_FDA_CDC_AR_0164	GCF_003071645.1_ASM307164v1	GREEN	GS1.0	1	2	3	4	5	6	7	8			Valid	--> 1(Ter) <-- 8 <-- 7 <-- 6(Ori) --> 5 --> 4 --> 3 --> 2
Enterobacter	hormaechei	hormaechei_20710	GCF_003264955.1_ASM326495v1	GREEN	GS1.0	1	2	3	4	5	6	7	8			Valid	--> 1(Ter) <-- 8 <-- 7 <-- 6(Ori) --> 5 --> 4 --> 3 --> 2
Enterobacter	hormaechei	hormaechei_234	GCF_003186415.1_ASM318641v1	GREEN	GS1.0	1	2	3	4	5	6	7	8			Valid	--> 1(Ter) <-- 2 <-- 3 <-- 4 <-- 5 <-- 6(Ori) --> 7 --> 8
Enterobacter	hormaechei	hormaechei_34399	GCF_000814225.1_ASM81422v1	GREEN	GS1.0	1	2	3	4	5	6	7	8			Valid	--> 1(Ter) <-- 2 <-- 3 <-- 4 <-- 5 <-- 6(Ori) --> 7 --> 8
Enterobacter	hormaechei	hormaechei_34977	GCF_000814125.3_ASM81412v3	GREEN	GS1.0	1	2	3	4	5	6	7	8			Valid	--> 1(Ter) <-- 2 <-- 3 <-- 4 <-- 5 <-- 6(Ori) --> 7 --> 8
Enterobacter	hormaechei	hormaechei_34978	GCF_000807405.2_ASM80740v4	GREEN	GS1.0	1	2	3	4	5	6	7	8			Valid	--> 1(Ter) <-- 2 <-- 3 <-- 4 <-- 5 <-- 6(Ori) --> 7 --> 8
Enterobacter	hormaechei	hormaechei_34983	GCF_000814205.1_ASM81420v1	GREEN	GS1.0	1	2	3	4	5	6	7	8			Valid	--> 1(Ter) <-- 2 <-- 3 <-- 4 <-- 5 <-- 6(Ori) --> 7 --> 8
Enterobacter	hormaechei	hormaechei_34998	GCF_000807425.2_ASM80742v4	GREEN	GS1.0	1	2	3	4	5	6	7	8			Valid	--> 1(Ter) <-- 2 <-- 3 <-- 4 <-- 5 <-- 6(Ori) --> 7 --> 8
Enterobacter	hormaechei	hormaechei_388	GCF_003186565.1_ASM318656v1	GREEN	GS1.0	1	2	3	4	5	6	7	8			Valid	--> 1(Ter) <-- 2 <-- 3 <-- 4 <-- 5 <-- 6(Ori) --> 7 --> 8
Enterobacter	hormaechei	hormaechei_AR_0365	GCF_002968455.1_ASM296845v1	GREEN	GS1.0	1	2	3	4	5	6	7	8			Valid	--> 1(Ter) <-- 2 <-- 3 <-- 4 <-- 5 <-- 6(Ori) --> 7 --> 8
Enterobacter	hormaechei	hormaechei_AR_038	GCF_003288475.1_ASM328847v1	GREEN	GS1.0	1	2	3	4	5	6	7	8			Valid	--> 1(Ter) <-- 8 <-- 7 <-- 6(Ori) --> 5 --> 4 --> 3 --> 2
Enterobacter	hormaechei	hormaechei_AR432	GCF_003073995.1_ASM307399v1	GREEN	GS1.0	1	2	3	4	5	6	7	8			Valid	--> 1(Ter) <-- 2 <-- 3 <-- 4 <-- 5 <-- 6(Ori) --> 7 --> 8
Enterobacter	hormaechei	hormaechei_C309	GCF_900322715.1_C309	GREEN	GS1.0	1	2	3	4	5	6	7	8			Valid	--> 1(Ter) <-- 2 <-- 3 <-- 4 <-- 5 <-- 6(Ori) --> 7 --> 8
Enterobacter	hormaechei	hormaechei_DSM_14563	GCF_001729745.1_ASM172974v1	GREEN	GS1.0	1	2	3	4	5	6	7	8			Valid	--> 1(Ter) <-- 2 <-- 3 <-- 4 <-- 5 <-- 6(Ori) --> 7 --> 8
Enterobacter	hormaechei	hormaechei_DSM_16687	GCF_001729705.1_ASM172970v1	GREEN	GS1.0	1	2	3	4	5	6	7	8			Valid	--> 1(Ter) <-- 2 <-- 3 <-- 4 <-- 5 <-- 6(Ori) --> 7 --> 8
Enterobacter	hormaechei	hormaechei_DSM_16691	GCF_001729725.1_ASM172972v1	GREEN	GS1.0	1	2	3	4	5	6	7	8			Valid	--> 1(Ter) <-- 2 <-- 3 <-- 4 <-- 5 <-- 6(Ori) --> 7 --> 8
Enterobacter	hormaechei	hormaechei_ECNIH3	GCF_000750225.1_ASM75022v1	GREEN	GS1.0	1	2	3	4	5	6	7	8			Valid	--> 1(Ter) <-- 2 <-- 3 <-- 4 <-- 5 <-- 6(Ori) --> 7 --> 8
Enterobacter	hormaechei	hormaechei_ECR091	GCF_000750275.1_ASM75027v1	GREEN	GS1.0	1	2	3	4	5	6	7	8			Valid	--> 1(Ter) <-- 2 <-- 3 <-- 4 <-- 5 <-- 6(Ori) --> 7 --> 8
Enterobacter	hormaechei	hormaechei_FRM	GCF_003444755.1_ASM344475v1	GREEN	GS1.0	1	2	3	4	5	6	7	8			Valid	--> 1(Ter) <-- 2 <-- 3 <-- 4 <-- 5 <-- 6(Ori) --> 7 --> 8
Enterobacter	hormaechei	hormaechei_LMG27195	GCF_001729785.1_ASM172978v1	GREEN	GS1.0	1	2	3	4	5	6	7	8			Valid	--> 1(Ter) <-- 2 <-- 3 <-- 4 <-- 5 <-- 6(Ori) --> 7 --> 8
Enterobacter	hormaechei	hormaechei_S11_16	GCF_004118875.1_ASM411887v1	GREEN	GS1.0	1	2	3	4	5	6	7	8			Valid	--> 1(Ter) <-- 2 <-- 3 <-- 4 <-- 5 <-- 6(Ori) --> 7 --> 8
Enterobacter	hormaechei	hormaechei_S13	GCF_003408555.1_ASM340855v1	GREEN	GS1.0	1	2	3	4	5	6	7	8			Valid	--> 1(Ter) <-- 8 <-- 7 <-- 6(Ori) --> 5 --> 4 --> 3 --> 2
Enterobacter	hormaechei	hormaechei_S5	GCF_003408575.1_ASM340857v1	GREEN	GS1.0	1	2	3	4	5	6	7	8			Valid	--> 1(Ter) <-- 8 <-- 7 <-- 6(Ori) --> 5 --> 4 --> 3 --> 2
Enterobacter	hormaechei	hormaechei_S6	GCF_003408595.1_ASM340859v1	GREEN	GS1.0	1	2	3	4	5	6	7	8			Valid	--> 1(Ter) <-- 2 <-- 3 <-- 4 <-- 5 <-- 6(Ori) --> 7 --> 8
Enterobacter	hormaechei	hormaechei_SCEH020042	GCF_003051945.2_ASM305194v2	GREEN	GS1.0	1	2	3	4	5	6	7	8			Valid	--> 1(Ter) <-- 2 <-- 3 <-- 4 <-- 5 <-- 6(Ori) --> 7 --> 8
Enterobacter	hormaechei	hormaechei_WCHEH020038	GCF_003428425.1_ASM342842v1	GREEN	GS1.0	1	2	3	4	5	6	7	8			Valid	--> 1(Ter) <-- 2 <-- 3 <-- 4 <-- 5 <-- 6(Ori) --> 7 --> 8
Enterobacter	roggenkampii	roggenkampii_35734	GCF_000807415.2_ASM80741v4	GREEN	GS1.0	1	2	3	4	5	6	7	8			Valid	--> 1(Ter) <-- 2 <-- 3 <-- 4 <-- 5 <-- 6(Ori) --> 7 --> 8
Enterobacter	roggenkampii	roggenkampii_704SK10	GCF_002211685.1_ASM221168v1	GREEN	GS1.0	1	2	3	4	5	6	7	8			Valid	--> 1(Ter) <-- 8 <-- 7 <-- 6(Ori) --> 5 --> 4 --> 3 --> 2
Enterobacter	roggenkampii	roggenkampii_BP10374	GCF_004684365.1_ASM468436v1	GREEN	GS1.0	1	2	3	4	5	6	7	8			Valid	--> 1(Ter) <-- 2 <-- 3 <-- 4 <-- 5 <-- 6(Ori) --> 7 --> 8
Enterobacter	roggenkampii	roggenkampii_DSM_16690	GCF_001729805.1_ASM172980v1	GREEN	GS1.0	1	2	3	4	5	6	7	8			Valid	--> 1(Ter) <-- 2 <-- 3 <-- 4 <-- 5 <-- 6(Ori) --> 7 --> 8
Enterobacter	roggenkampii	roggenkampii_ECY546	GCF_004138605.1_ASM413860v1	GREEN	GS1.0	1	2	3	4	5	6	7	8			Valid	--> 1(Ter) <-- 8 <-- 7 <-- 6(Ori) --> 5 --> 4 --> 3 --> 2
Enterobacter	roggenkampii	roggenkampii_R11	GCF_002007805.1_ASM200780v1	GREEN	GS1.0	1	2	3	4	5	6	7	8			Valid	--> 1(Ter) <-- 8 <-- 7 <-- 6(Ori) --> 5 --> 4 --> 3 --> 2
Enterobacter	sp.	sp__638	GCF_000016325.1_ASM1632v1	GREEN	GS1.0	1	2	3	4	5	6	7				Valid	--> 1(Ter) <-- 2 <-- 3 <-- 4 <-- 5 <-- 6(Ori) --> 7
Enterobacter	asburiae	asburiae_ATCC_35953	GCF_001521715.1_ASM152171v1	GREEN	GS1.1	1'	2	3	4	5	6	7	8			Valid	--> 1'(Ter) <-- 2 <-- 3 <-- 4(Ori) --> 5 --> 6 --> 7 --> 8
Enterobacter	cloacae	cloacae_A1137	GCF_002197345.1_ASM219734v1	GREEN	GS1.1	1'	2	3	4	5	6	7	8			Valid	--> 1'(Ter) <-- 2 <-- 3 <-- 4 <-- 5 <-- 6(Ori) --> 7 --> 8
Enterobacter	cloacae	cloacae_ABFPL	GCF_002208095.1_ASM220809v1	GREEN	GS1.1	1'	2	3	4	5	6	7	8			Valid	--> 1'(Ter) <-- 2 <-- 3 <-- 4 <-- 5 <-- 6(Ori) --> 7 --> 8
Enterobacter	cloacae	cloacae_AR_0050	GCF_002201815.1_ASM220181v1	GREEN	GS1.1	1'	2	3	4	5	6	7	8			Valid	--> 1'(Ter) <-- 2 <-- 3 <-- 4 <-- 5 <-- 6(Ori) --> 7 --> 8
Enterobacter	cloacae	cloacae_AR_0072	GCF_002954165.1_ASM295416v1	GREEN	GS1.1	1'	2	3	4	5	6	7	8			Valid	--> 1'(Ter) <-- 2 <-- 3 <-- 4 <-- 5 <-- 6(Ori) --> 7 --> 8
Enterobacter	cloacae	cloacae_ECNIH5	GCF_000784905.1_ASM78490v1	GREEN	GS1.1	1'	2	3	4	5	6	7	8			Valid	--> 1'(Ter) <-- 2 <-- 3 <-- 4 <-- 5 <-- 6(Ori) --> 7 --> 8
Enterobacter	cloacae	cloacae_EN3600	GCF_004151605.1_ASM415160v1	GREEN	GS1.1	1'	2	3	4	5	6	7	8			Valid	--> 1'(Ter) <-- 2 <-- 3 <-- 4 <-- 5 <-- 6(Ori) --> 7 --> 8
Enterobacter	cloacae	cloacae_GGT036	GCF_000770155.1_ASM77015v1	GREEN	GS1.1	1'	2	3	4	5	6	7	8			Valid	--> 1'(Ter) <-- 2 <-- 3 <-- 4 <-- 5 <-- 6(Ori) --> 7 --> 8
Enterobacter	cloacae	cloacae_M12X01451	GCF_002303275.1_ASM230327v1	GREEN	GS1.1	1'	2	3	4	5	6	7	8			Valid	--> 1'(Ter) <-- 2 <-- 3 <-- 4 <-- 5 <-- 6(Ori) --> 7 --> 8
Enterobacter	cloacae	cloacae_N13_01531	GCF_004355165.1_ASM435516v1	GREEN	GS1.1	1'	2	3	4	5	6	7	8			Valid	--> 1'(Ter) <-- 2 <-- 3 <-- 4 <-- 5 <-- 6(Ori) --> 7 --> 8
Enterobacter	cloacae	cloacae_NCTC11571	GCF_900635705.1_32407_E01	GREEN	GS1.1	1'	2	3	4	5	6	7	8			Valid	--> 1'(Ter) <-- 2 <-- 3 <-- 4 <-- 5 <-- 6(Ori) --> 7 --> 8
Enterobacter	cloacae	cloacae_PIMB10EC27	GCF_002982195.1_ASM298219v1	GREEN	GS1.1	1'	2	3	4	5	6	7	8			Valid	--> 1'(Ter) <-- 2 <-- 3 <-- 4 <-- 5 <-- 6(Ori) --> 7 --> 8
Enterobacter	cloacae	cloacae_SDM	GCF_000235765.1_ASM23576v3	GREEN	GS1.1	1'	2	3	4	5	6	7	8			Valid	--> 1'(Ter) <-- 2 <-- 3 <-- 4 <-- 5 <-- 6(Ori) --> 7 --> 8
Enterobacter	hormaechei	hormaechei_CAV1176	GCF_001874505.1_ASM187450v1	GREEN	GS2.0	1	2	5	3	4	6	7	8			Valid	--> 1(Ter) <-- 8 <-- 7 <-- 6(Ori) --> 4 --> 3 --> 5 --> 2
Enterobacter	hormaechei	hormaechei_CAV1311	GCF_001022015.1_ASM102201v1	GREEN	GS2.0	1	2	5	3	4	6	7	8			Valid	--> 1(Ter) <-- 8 <-- 7 <-- 6(Ori) --> 4 --> 3 --> 5 --> 2
Enterobacter	hormaechei	hormaechei_CAV1411	GCF_001022075.1_ASM102207v1	GREEN	GS2.0	1	2	5	3	4	6	7	8			Valid	--> 1(Ter) <-- 8 <-- 7 <-- 6(Ori) --> 4 --> 3 --> 5 --> 2
Enterobacter	hormaechei	hormaechei_CAV1668	GCF_001022055.1_ASM102205v1	GREEN	GS2.0	1	2	5	3	4	6	7	8			Valid	--> 1(Ter) <-- 2 <-- 5 <-- 3 <-- 4 <-- 6(Ori) --> 7 --> 8
Enterobacter	hormaechei	hormaechei_CAV1669	GCF_001022255.1_ASM102225v1	GREEN	GS2.0	1	2	5	3	4	6	7	8			Valid	--> 1(Ter) <-- 2 <-- 5 <-- 3 <-- 4 <-- 6(Ori) --> 7 --> 8
Enterobacter	hormaechei	hormaechei_C15117	GCF_003660125.1_ASM366012v1	GREEN	GS3.131	1'	8'	3	4	5	6	7	2'			Valid	--> 1'(Ter) <-- 8' <-- 3 <-- 4 <-- 5 <-- 6(Ori) --> 7 --> 2'
Enterobacter	hormaechei	hormaechei_OSUKPC4_L	GCF_003586025.1_ASM358602v1	GREEN	GS3.131	1'	8'	3	4	5	6	7	2'			Valid	--> 1'(Ter) <-- 8' <-- 3 <-- 4 <-- 5 <-- 6(Ori) --> 7 --> 2'
Enterobacter	hormaechei	hormaechei_OSUVMCKPC4_2	GCF_003382725.1_ASM338272v1	GREEN	GS3.131	1'	8'	3	4	5	6	7	2'			Valid	--> 1'(Ter) <-- 8' <-- 3 <-- 4 <-- 5 <-- 6(Ori) --> 7 --> 2'
Enterobacter	hormaechei	hormaechei_WCHEH090011	GCF_003965345.2_ASM396534v2	GREEN	GS3.131	1'	8'	3	4	5	6	7	2'			Valid	--> 1'(Ter) <-- 8' <-- 3 <-- 4 <-- 5 <-- 6(Ori) --> 7 --> 2'
Enterobacter	cloacae	cloacae_E3442	GCF_003719615.1_ASM371961v1	RED	GS0.2	2'										Invalid	<-- 2'
Enterobacter	cloacae	cloacae_AR_0060	GCF_002947755.1_ASM294775v1	RED	GS0.32	1	2	3	6'	5	6	7	8			Invalid	--> 1(Ter) <-- 2 <-- 3 <-- 6(Ori) <-- 5 <-- 6(Ori) --> 7 --> 8
Enterobacter	cloacae	cloacae_EC_TO80	GCF_900497145.1_ASM90049714v1	RED	GS0.32	1	2	3	6'	5	6	7	8			Invalid	--> 1(Ter) <-- 2 <-- 3 <-- 6(Ori) <-- 5 <-- 6(Ori) --> 7 --> 8
Enterobacter	sp.	sp__R4_368	GCF_000410515.1_ASM41051v1	RED	GS0.32	1	2	3	5'	4'	4'	6	?	7	7	Invalid	--> 1(Ter) <-- 2 <-- 3 --> 5' --> 4' --> 4' --> 6(Ori) --> ? --> 7 --> 7
Enterobacter	cloacae	cloacae_AR_0053	GCF_002192395.1_ASM219239v1	RED	GS0.33	1'	2	3	6'	5	6	7	8			Invalid	--> 1'(Ter) <-- 2 <-- 3 <-- 6(Ori) <-- 5 <-- 6(Ori) --> 7 --> 8
Enterobacter	cloacae	cloacae_AR_0093	GCF_003053755.1_ASM305375v1	RED	GS0.33	1'	2	3	6'	5	6	7	8			Invalid	--> 1'(Ter) <-- 2 <-- 3 <-- 6(Ori) <-- 5 <-- 6(Ori) --> 7 --> 8
Enterobacter	cloacae	cloacae_AR_0136	GCF_002204775.1_ASM220477v1	RED	GS0.33	1'	2	3	6'	5	6	7	8			Invalid	--> 1'(Ter) <-- 2 <-- 3 <-- 6(Ori) <-- 5 <-- 6(Ori) --> 7 --> 8
Enterobacter	cloacae	cloacae_C45	GCF_900322725.1_C45	RED	GS0.33	1'	2	3	6'	5	6	7	8			Invalid	--> 1'(Ter) <-- 2 <-- 3 <-- 6(Ori) <-- 5 <-- 6(Ori) --> 7 --> 8
Enterobacter	cloacae	cloacae_ECNIH2	GCF_000724505.1_ASM72450v1	RED	GS0.33	1'	2	3	6'	5	6	7	8			Invalid	--> 1'(Ter) <-- 2 <-- 3 <-- 6(Ori) <-- 5 <-- 6(Ori) --> 7 --> 8
Enterobacter	roggenkampii	roggenkampii_FDAARGOS_523	GCF_003812145.1_ASM381214v1	RED	GS1.0	1	2	3	4	5	6	7	8			Invalid	--> 1(Ter) <-- 8 --> 7 <-- 6(Ori) --> 5 --> 4 --> 3 --> 2
Enterobacter	sp.	sp__FY_07	GCF_001582075.1_ASM158207v1	RED	GS2.24	1	2	3	5'	4'	6	7				Invalid	--> 1(Ter) <-- 7 <-- 6(Ori) <-- 4' <-- 5' <-- 3 --> 2
Enterobacter	sp.	sp__Sa187	GCF_001888805.2_ASM188880v2	RED	GS2.24	1	2	3	5'	4'	6	7				Invalid	--> 1(Ter) <-- 2 <-- 3 --> 5' --> 4' --> 6(Ori) --> 7
Enterococcus	faecium	2014_VREF_114	GCF_002024245.1_ASM202424v1	AMBER	GS0.57	1'	6'	3	5'	4'						Valid	--> 1'(Ter) <-- 4' <-- 5'(Ori) --> 3 --> 6'
Enterococcus	faecium	2014_VREF_268	GCF_002025045.1_ASM202504v1	GREEN	GS1.0	1	2	3	4	5	6					Valid	--> 1(Ter) <-- 6 <-- 5(Ori) --> 4 --> 3 --> 2
Enterococcus	faecium	2014_VREF_41	GCF_002007625.1_ASM200762v1	GREEN	GS1.0	1	2	3	4	5	6					Valid	--> 1(Ter) <-- 6 <-- 5(Ori) --> 4 --> 3 --> 2
Enterococcus	faecium	A_020709_82	GCF_002442955.1_ASM244295v1	GREEN	GS1.0	1	2	3	4	5	6					Valid	--> 1(Ter) <-- 2 <-- 3 <-- 4 <-- 5(Ori) --> 6
Enterococcus	faecium	AALTL	GCF_002880635.1_ASM288063v1	GREEN	GS1.0	1	2	3	4	5	6					Valid	--> 1(Ter) <-- 6 <-- 5(Ori) --> 4 --> 3 --> 2
Enterococcus	faecium	Aus0004	GCF_000250945.1_ASM25094v1	RED	GS1.0	1	2	3	4	5	6					Invalid	<-- 1(Ter) <-- 2 <-- 3 <-- 4 <-- 5(Ori) --> 6
Enterococcus	faecium	AUS0085	GCF_000444405.1_ASM44440v1	GREEN	GS1.0	1	2	3	4	5	6					Valid	--> 1(Ter) <-- 2 <-- 3 <-- 4 <-- 5(Ori) --> 6
Enterococcus	faecium	AUSMDU00004024	GCF_003020745.1_ASM302074v1	GREEN	GS1.0	1	2	3	4	5	6					Valid	--> 1(Ter) <-- 2 <-- 3 <-- 4 <-- 5(Ori) --> 6
Enterococcus	faecium	AUSMDU00004028	GCF_003020725.1_ASM302072v1	GREEN	GS1.0	1	2	3	4	5	6					Valid	--> 1(Ter) <-- 2 <-- 3 <-- 4 <-- 5(Ori) --> 6
Enterococcus	faecium	AUSMDU00004055	GCF_003020705.1_ASM302070v1	GREEN	GS1.0	1	2	3	4	5	6					Valid	--> 1(Ter) <-- 2 <-- 3 <-- 4 <-- 5(Ori) --> 6
Enterococcus	faecium	AUSMDU00004142	GCF_003020765.1_ASM302076v1	GREEN	GS1.0	1	2	3	4	5	6					Valid	--> 1(Ter) <-- 2 <-- 3 <-- 4 <-- 5(Ori) --> 6
Enterococcus	faecium	CFSAN059070	GCF_003071425.1_ASM307142v1	GREEN	GS1.0	1	2	3	4	5	6					Valid	--> 1(Ter) <-- 2 <-- 3 <-- 4 <-- 5(Ori) --> 6
Enterococcus	faecium	CFSAN059071	GCF_003071445.1_ASM307144v1	GREEN	GS1.0	1	2	3	4	5	6					Valid	--> 1(Ter) <-- 2 <-- 3 <-- 4 <-- 5(Ori) --> 6
Enterococcus	faecium	DB_1	GCF_006337045.1_ASM633704v1	GREEN	GS1.0	1	2	3	4	5	6					Valid	--> 1(Ter) <-- 2 <-- 3 <-- 4 <-- 5(Ori) --> 6
Enterococcus	faecium	DO	GCF_000174395.2_ASM17439v2	GREEN	GS1.0	1	2	3	4	5	6					Valid	--> 1(Ter) <-- 2 <-- 3 <-- 4 <-- 5(Ori) --> 6
Enterococcus	faecium	E1	GCF_001886635.1_ASM188663v1	GREEN	GS1.0	1	2	3	4	5	6					Valid	--> 1(Ter) <-- 6 <-- 5(Ori) --> 4 --> 3 --> 2
Enterococcus	faecium	E1774	GCF_900638785.1_E1774_hybrid_assembly	GREEN	GS1.0	1	2	3	4	5	6					Valid	--> 1(Ter) <-- 2 <-- 3 <-- 4 <-- 5(Ori) --> 6
Enterococcus	faecium	E232	GCF_002777275.1_ASM277727v1	GREEN	GS1.0	1	2	3	4	5	6					Valid	--> 1(Ter) <-- 2 <-- 3 <-- 4 <-- 5(Ori) --> 6
Enterococcus	faecium	E240	GCF_002761255.1_ASM276125v1	GREEN	GS1.0	1	2	3	4	5	6					Valid	--> 1(Ter) <-- 2 <-- 3 <-- 4 <-- 5(Ori) --> 6
Enterococcus	faecium	E243	GCF_002761275.1_ASM276127v1	GREEN	GS1.0	1	2	3	4	5	6					Valid	--> 1(Ter) <-- 2 <-- 3 <-- 4 <-- 5(Ori) --> 6
Enterococcus	faecium	E39	GCF_001635875.1_ASM163587v1	GREEN	GS1.0	1	2	3	4	5	6					Valid	--> 1(Ter) <-- 2 <-- 3 <-- 4 <-- 5(Ori) --> 6
Enterococcus	faecium	E4402	GCF_900638805.1_E4402_hybrid_assembly	GREEN	GS1.0	1	2	3	4	5	6					Valid	--> 1(Ter) <-- 2 <-- 3 <-- 4 <-- 5(Ori) --> 6
Enterococcus	faecium	E4456	GCF_900639745.1_E4456_hybrid_assembly	GREEN	GS1.0	1	2	3	4	5	6					Valid	--> 1(Ter) <-- 2 <-- 3 <-- 4 <-- 5(Ori) --> 6
Enterococcus	faecium	E4457	GCF_900639405.1_E4457_hybrid_assembly	GREEN	GS1.0	1	2	3	4	5	6					Valid	--> 1(Ter) <-- 2 <-- 3 <-- 4 <-- 5(Ori) --> 6
Enterococcus	faecium	E6043	GCF_900635415.1_E6043_hybrid_assembly	GREEN	GS1.0	1	2	3	4	5	6					Valid	--> 1(Ter) <-- 2 <-- 3 <-- 4 <-- 5(Ori) --> 6
Enterococcus	faecium	E6975	GCF_900639395.1_E6975_hybrid_assembly	GREEN	GS1.0	1	2	3	4	5	6					Valid	--> 1(Ter) <-- 2 <-- 3 <-- 4 <-- 5(Ori) --> 6
Enterococcus	faecium	E6988	GCF_900639415.1_E6988_hybrid_assembly	GREEN	GS1.0	1	2	3	4	5	6					Valid	--> 1(Ter) <-- 2 <-- 3 <-- 4 <-- 5(Ori) --> 6
Enterococcus	faecium	E7025	GCF_900639355.1_E7025_hybrid_assembly	GREEN	GS1.0	1	2	3	4	5	6					Valid	--> 1(Ter) <-- 2 <-- 3 <-- 4 <-- 5(Ori) --> 6
Enterococcus	faecium	E7040	GCF_900639385.1_E7040_hybrid_assembly	GREEN	GS1.0	1	2	3	4	5	6					Valid	--> 1(Ter) <-- 2 <-- 3 <-- 4 <-- 5(Ori) --> 6
Enterococcus	faecium	E7067	GCF_900639335.1_E7067_hybrid_assembly	GREEN	GS1.0	1	2	3	4	5	6					Valid	--> 1(Ter) <-- 2 <-- 3 <-- 4 <-- 5(Ori) --> 6
Enterococcus	faecium	E7171	GCF_900639365.1_E7171_hybrid_assembly	GREEN	GS1.0	1	2	3	4	5	6					Valid	--> 1(Ter) <-- 2 <-- 3 <-- 4 <-- 5(Ori) --> 6
Enterococcus	faecium	E7199	GCF_900639445.1_E7199_hybrid_assembly	GREEN	GS1.0	1	2	3	4	5	6					Valid	--> 1(Ter) <-- 2 <-- 3 <-- 4 <-- 5(Ori) --> 6
Enterococcus	faecium	E7237	GCF_900639455.1_E7237_hybrid_assembly	GREEN	GS1.0	1	2	3	4	5	6					Valid	--> 1(Ter) <-- 2 <-- 3 <-- 4 <-- 5(Ori) --> 6
Enterococcus	faecium	E7240	GCF_900639485.1_E7240_hybrid_assembly	GREEN	GS1.0	1	2	3	4	5	6					Valid	--> 1(Ter) <-- 2 <-- 3 <-- 4 <-- 5(Ori) --> 6
Enterococcus	faecium	E7356	GCF_900639505.1_E7356_hybrid_assembly	GREEN	GS1.0	1	2	3	4	5	6					Valid	--> 1(Ter) <-- 2 <-- 3 <-- 4 <-- 5(Ori) --> 6
Enterococcus	faecium	E7429	GCF_900639465.1_E7429_hybrid_assembly	GREEN	GS1.0	1	2	3	4	5	6					Valid	--> 1(Ter) <-- 2 <-- 3 <-- 4 <-- 5(Ori) --> 6
Enterococcus	faecium	E7471	GCF_900639495.1_E7471_hybrid_assembly	GREEN	GS1.0	1	2	3	4	5	6					Valid	--> 1(Ter) <-- 2 <-- 3 <-- 4 <-- 5(Ori) --> 6
Enterococcus	faecium	E7654	GCF_900639515.1_E7654_hybrid_assembly	GREEN	GS1.0	1	2	3	4	5	6					Valid	--> 1(Ter) <-- 2 <-- 3 <-- 4 <-- 5(Ori) --> 6
Enterococcus	faecium	E7663	GCF_900639525.1_E7663_hybrid_assembly	GREEN	GS1.0	1	2	3	4	5	6					Valid	--> 1(Ter) <-- 2 <-- 3 <-- 4 <-- 5(Ori) --> 6
Enterococcus	faecium	E7933	GCF_900639545.1_E7933_hybrid_assembly	GREEN	GS1.0	1	2	3	4	5	6					Valid	--> 1(Ter) <-- 2 <-- 3 <-- 4 <-- 5(Ori) --> 6
Enterococcus	faecium	E8172	GCF_900639555.1_E8172_hybrid_assembly	GREEN	GS1.0	1	2	3	4	5	6					Valid	--> 1(Ter) <-- 2 <-- 3 <-- 4 <-- 5(Ori) --> 6
Enterococcus	faecium	E8195	GCF_900639565.1_E8195_hybrid_assembly	GREEN	GS1.0	1	2	3	4	5	6					Valid	--> 1(Ter) <-- 2 <-- 3 <-- 4 <-- 5(Ori) --> 6
Enterococcus	faecium	E8202	GCF_900639535.1_E8202_hybrid_assembly	GREEN	GS1.0	1	2	3	4	5	6					Valid	--> 1(Ter) <-- 2 <-- 3 <-- 4 <-- 5(Ori) --> 6
Enterococcus	faecium	E8284	GCF_900639625.1_E8284_hybrid_assembly	GREEN	GS1.0	1	2	3	4	5	6					Valid	--> 1(Ter) <-- 2 <-- 3 <-- 4 <-- 5(Ori) --> 6
Enterococcus	faecium	E8290	GCF_900639605.1_E8290_hybrid_assembly	GREEN	GS1.0	1	2	3	4	5	6					Valid	--> 1(Ter) <-- 2 <-- 3 <-- 4 <-- 5(Ori) --> 6
Enterococcus	faecium	E8328	GCF_900639615.1_E8328_hybrid_assembly	GREEN	GS1.0	1	2	3	4	5	6					Valid	--> 1(Ter) <-- 2 <-- 3 <-- 4 <-- 5(Ori) --> 6
Enterococcus	faecium	E8377	GCF_900639595.1_E8377_hybrid_assembly	GREEN	GS1.0	1	2	3	4	5	6					Valid	--> 1(Ter) <-- 2 <-- 3 <-- 4 <-- 5(Ori) --> 6
Enterococcus	faecium	E8414	GCF_900639715.1_E8414_hybrid_assembly	GREEN	GS1.0	1	2	3	4	5	6					Valid	--> 1(Ter) <-- 2 <-- 3 <-- 4 <-- 5(Ori) --> 6
Enterococcus	faecium	E8423	GCF_900639725.1_E8423_hybrid_assembly	GREEN	GS1.0	1	2	3	4	5	6					Valid	--> 1(Ter) <-- 6 <-- 5(Ori) --> 4 --> 3 --> 2
Enterococcus	faecium	E8927	GCF_900639635.1_E8927_hybrid_assembly	GREEN	GS1.0	1	2	3	4	5	6					Valid	--> 1(Ter) <-- 2 <-- 3 <-- 4 <-- 5(Ori) --> 6
Enterococcus	faecium	Ef_aus00233	GCF_900092475.1_Ef_aus00233	GREEN	GS1.0	1	2	3	4	5	6					Valid	--> 1(Ter) <-- 2 <-- 3 <-- 4 <-- 5(Ori) --> 6
Enterococcus	faecium	Efaecium_ER03933_3A	GCF_002848625.1_ASM284862v1	GREEN	GS1.0	1	2	3	4	5	6					Valid	--> 1(Ter) <-- 2 <-- 3 <-- 4 <-- 5(Ori) --> 6
Enterococcus	faecium	Efaecium_ER04120_3A	GCF_002848645.1_ASM284864v1	GREEN	GS1.0	1	2	3	4	5	6					Valid	--> 1(Ter) <-- 2 <-- 3 <-- 4 <-- 5(Ori) --> 6
Enterococcus	faecium	Efaecium_ER04462_3A	GCF_002848685.1_ASM284868v1	GREEN	GS1.0	1	2	3	4	5	6					Valid	--> 1(Ter) <-- 2 <-- 3 <-- 4 <-- 5(Ori) --> 6
Enterococcus	faecium	Efaecium_ER04484_3A	GCF_002848665.1_ASM284866v1	GREEN	GS1.0	1	2	3	4	5	6					Valid	--> 1(Ter) <-- 2 <-- 3 <-- 4 <-- 5(Ori) --> 6
Enterococcus	faecium	Efaecium_ER04526_3A	GCF_002848745.1_ASM284874v1	GREEN	GS1.0	1	2	3	4	5	6					Valid	--> 1(Ter) <-- 2 <-- 3 <-- 4 <-- 5(Ori) --> 6
Enterococcus	faecium	Efaecium_ER04526_5A	GCF_002848725.1_ASM284872v1	GREEN	GS1.0	1	2	3	4	5	6					Valid	--> 1(Ter) <-- 2 <-- 3 <-- 4 <-- 5(Ori) --> 6
Enterococcus	faecium	Efaecium_ER04619_3A	GCF_002848705.1_ASM284870v1	GREEN	GS1.0	1	2	3	4	5	6					Valid	--> 1(Ter) <-- 2 <-- 3 <-- 4 <-- 5(Ori) --> 6
Enterococcus	faecium	HOU503	GCF_005952885.1_ASM595288v1	GREEN	GS1.0	1	2	3	4	5	6					Valid	--> 1(Ter) <-- 2 <-- 3 <-- 4 <-- 5(Ori) --> 6
Enterococcus	faecium	ISMMS_VRE_11	GCF_001721905.1_ASM172190v1	GREEN	GS1.0	1	2	3	4	5	6					Valid	--> 1(Ter) <-- 6 <-- 5(Ori) --> 4 --> 3 --> 2
Enterococcus	faecium	ISMMS_VRE_12	GCF_001953235.1_ASM195323v1	GREEN	GS1.0	1	2	3	4	5	6					Valid	--> 1(Ter) <-- 2 <-- 3 <-- 4 <-- 5(Ori) --> 6
Enterococcus	faecium	ISMMS_VRE_7	GCF_001721065.1_ASM172106v1	GREEN	GS1.0	1	2	3	4	5	6					Valid	--> 1(Ter) <-- 6 <-- 5(Ori) --> 4 --> 3 --> 2
Enterococcus	faecium	ISMMS_VRE_9	GCF_001953255.1_ASM195325v1	GREEN	GS1.0	1	2	3	4	5	6					Valid	--> 1(Ter) <-- 2 <-- 3 <-- 4 <-- 5(Ori) --> 6
Enterococcus	faecium	K60_39	GCF_002334625.1_ASM233462v1	GREEN	GS1.0	1	2	3	4	5	6					Valid	--> 1(Ter) <-- 2 <-- 3 <-- 4 <-- 5(Ori) --> 6
Enterococcus	faecium	RBWH1	GCF_003957785.1_ASM395778v1	GREEN	GS1.0	1	2	3	4	5	6					Valid	--> 1(Ter) <-- 2 <-- 3 <-- 4 <-- 5(Ori) --> 6
Enterococcus	faecium	SC4	GCF_002848385.1_ASM284838v1	GREEN	GS1.0	1	2	3	4	5	6					Valid	--> 1(Ter) <-- 2 <-- 3 <-- 4 <-- 5(Ori) --> 6
Enterococcus	faecium	UAMSEF_01	GCF_005886545.1_ASM588654v1	GREEN	GS1.0	1	2	3	4	5	6					Valid	--> 1(Ter) <-- 2 <-- 3 <-- 4 <-- 5(Ori) --> 6
Enterococcus	faecium	UAMSEF_08	GCF_005886655.1_ASM588665v1	GREEN	GS1.0	1	2	3	4	5	6					Valid	--> 1(Ter) <-- 2 <-- 3 <-- 4 <-- 5(Ori) --> 6
Enterococcus	faecium	UAMSEF_20	GCF_005886735.1_ASM588673v1	GREEN	GS1.0	1	2	3	4	5	6					Valid	--> 1(Ter) <-- 2 <-- 3 <-- 4 <-- 5(Ori) --> 6
Enterococcus	faecium	UW8175	GCF_001587115.1_ASM158711v1	GREEN	GS1.0	1	2	3	4	5	6					Valid	--> 1(Ter) <-- 6 <-- 5(Ori) --> 4 --> 3 --> 2
Enterococcus	faecium	VB3025	GCF_005517315.1_ASM551731v1	GREEN	GS1.0	1	2	3	4	5	6					Valid	--> 1(Ter) <-- 2 <-- 3 <-- 4 <-- 5(Ori) --> 6
Enterococcus	faecium	VB3240	GCF_005576735.1_ASM557673v1	GREEN	GS1.0	1	2	3	4	5	6					Valid	--> 1(Ter) <-- 2 <-- 3 <-- 4 <-- 5(Ori) --> 6
Enterococcus	faecium	VRE001	GCF_001895905.1_ASM189590v1	GREEN	GS1.0	1	2	3	4	5	6					Valid	--> 1(Ter) <-- 6 <-- 5(Ori) --> 4 --> 3 --> 2
Enterococcus	faecium	VRE1	GCF_006007925.1_ASM600792v1	GREEN	GS1.0	1	2	3	4	5	6					Valid	--> 1(Ter) <-- 2 <-- 3 <-- 4 <-- 5(Ori) --> 6
Enterococcus	faecium	E745	GCF_001750885.1_ASM175088v1	GREEN	GS1.1	1'	2	3	4	5	6					Valid	--> 1'(Ter) <-- 2 <-- 3 <-- 4 <-- 5(Ori) --> 6
Enterococcus	faecium	E1334	GCF_900635365.1_E1334_hybrid_assembly	GREEN	GS4.32	1	6'	2	3	4	5					Valid	--> 1(Ter) <-- 6' <-- 2 <-- 3 <-- 4 <-- 5(Ori)
Enterococcus	faecium	LS170308	GCF_002831505.1_ASM283150v1	GREEN	GS4.32	1	6'	2	3	4	5					Valid	--> 1(Ter) <-- 5(Ori) --> 4 --> 3 --> 2 --> 6'
Enterococcus	faecium	6000000	GCF_001518735.1_ASM151873v1	GREEN	GS4.33	1'	6'	2	3	4	5					Valid	--> 1'(Ter) <-- 6' <-- 2 <-- 3 <-- 4 <-- 5(Ori)
Enterococcus	faecium	64_3	GCF_001298485.1_ASM129848v1	GREEN	GS4.33	1'	6'	2	3	4	5					Valid	--> 1'(Ter) <-- 6' <-- 2 <-- 3 <-- 4 <-- 5(Ori)
Enterococcus	faecium	AUSMDU00004167	GCF_003020685.1_ASM302068v1	GREEN	GS4.33	1'	6'	2	3	4	5					Valid	--> 1'(Ter) <-- 6' <-- 2 <-- 3 <-- 4 <-- 5(Ori)
Enterococcus	faecium	BM4105_RF	GCF_003269465.1_ASM326946v1	GREEN	GS4.33	1'	6'	2	3	4	5					Valid	--> 1'(Ter) <-- 6' <-- 2 <-- 3 <-- 4 <-- 5(Ori)
Enterococcus	faecium	CBA7134	GCF_004015145.1_ASM401514v1	GREEN	GS4.33	1'	6'	2	3	4	5					Valid	--> 1'(Ter) <-- 6' <-- 2 <-- 3 <-- 4 <-- 5(Ori)
Enterococcus	faecium	E0139	GCF_900634805.1_E0139_hybrid_assembly	GREEN	GS4.33	1'	6'	2	3	4	5					Valid	--> 1'(Ter) <-- 6' <-- 2 <-- 3 <-- 4 <-- 5(Ori)
Enterococcus	faecium	E0595	GCF_900638815.1_E0595_hybrid_assembly	GREEN	GS4.33	1'	6'	2	3	4	5					Valid	--> 1'(Ter) <-- 6' <-- 2 <-- 3 <-- 4 <-- 5(Ori)
Enterococcus	faecium	E2079	GCF_900638765.1_E2079_hybrid_assembly	GREEN	GS4.33	1'	6'	2	3	4	5					Valid	--> 1'(Ter) <-- 6' <-- 2 <-- 3 <-- 4 <-- 5(Ori)
Enterococcus	faecium	E4227	GCF_900638775.1_E4227_hybrid_assembly	GREEN	GS4.33	1'	6'	2	3	4	5					Valid	--> 1'(Ter) <-- 6' <-- 2 <-- 3 <-- 4 <-- 5(Ori)
Enterococcus	faecium	E4239	GCF_900640265.1_E4239_hybrid_assembly	GREEN	GS4.33	1'	6'	2	3	4	5					Valid	--> 1'(Ter) <-- 6' <-- 2 <-- 3 <-- 4 <-- 5(Ori)
Enterococcus	faecium	E4413	GCF_900638795.1_E4413_hybrid_assembly	GREEN	GS4.33	1'	6'	2	3	4	5					Valid	--> 1'(Ter) <-- 6' <-- 2 <-- 3 <-- 4 <-- 5(Ori)
Enterococcus	faecium	E4438	GCF_900638825.1_E4438_hybrid_assembly	GREEN	GS4.33	1'	6'	2	3	4	5					Valid	--> 1'(Ter) <-- 6' <-- 2 <-- 3 <-- 4 <-- 5(Ori)
Enterococcus	faecium	E8691	GCF_900639655.1_E8691_hybrid_assembly	GREEN	GS4.33	1'	6'	2	3	4	5					Valid	--> 1'(Ter) <-- 6' <-- 2 <-- 3 <-- 4 <-- 5(Ori)
Enterococcus	faecium	E9101	GCF_900639705.1_E9101_hybrid_assembly	GREEN	GS4.33	1'	6'	2	3	4	5					Valid	--> 1'(Ter) <-- 6' <-- 2 <-- 3 <-- 4 <-- 5(Ori)
Enterococcus	faecium	EFE10021	GCF_900066025.1_Enterococcus_faecium_E1002_isolate	GREEN	GS4.33	1'	6'	2	3	4	5					Valid	--> 1'(Ter) <-- 6' <-- 2 <-- 3 <-- 4 <-- 5(Ori)
Enterococcus	faecium	EFE11651	GCF_900044005.1_ASM90004400v1	GREEN	GS4.33	1'	6'	2	3	4	5					Valid	--> 1'(Ter) <-- 6' <-- 2 <-- 3 <-- 4 <-- 5(Ori)
Enterococcus	faecium	F17E0263	GCF_006280355.1_ASM628035v1	GREEN	GS4.33	1'	6'	2	3	4	5					Valid	--> 1'(Ter) <-- 5(Ori) --> 4 --> 3 --> 2 --> 6'
Enterococcus	faecium	FDAARGOS_323	GCF_002983785.1_ASM298378v1	GREEN	GS4.33	1'	6'	2	3	4	5					Valid	--> 1'(Ter) <-- 5(Ori) --> 4 --> 3 --> 2 --> 6'
Enterococcus	faecium	FSIS1608820	GCF_004332055.1_ASM433205v1	GREEN	GS4.33	1'	6'	2	3	4	5					Valid	--> 1'(Ter) <-- 6' <-- 2 <-- 3 <-- 4 <-- 5(Ori)
Enterococcus	faecium	HB_1	GCF_006337145.1_ASM633714v1	GREEN	GS4.33	1'	6'	2	3	4	5					Valid	--> 1'(Ter) <-- 5(Ori) --> 4 --> 3 --> 2 --> 6'
Enterococcus	faecium	HY07	GCF_003574925.1_ASM357492v1	GREEN	GS4.33	1'	6'	2	3	4	5					Valid	--> 1'(Ter) <-- 6' <-- 2 <-- 3 <-- 4 <-- 5(Ori)
Enterococcus	faecium	JE1	GCF_003667965.1_ASM366796v1	GREEN	GS4.33	1'	6'	2	3	4	5					Valid	--> 1'(Ter) <-- 6' <-- 2 <-- 3 <-- 4 <-- 5(Ori)
Enterococcus	faecium	NCTC7174	GCF_900637035.1_46582_D01	GREEN	GS4.33	1'	6'	2	3	4	5					Valid	--> 1'(Ter) <-- 6' <-- 2 <-- 3 <-- 4 <-- 5(Ori)
Enterococcus	faecium	NM213	GCF_005166365.1_ASM516636v1	GREEN	GS4.33	1'	6'	2	3	4	5					Valid	--> 1'(Ter) <-- 5(Ori) --> 4 --> 3 --> 2 --> 6'
Enterococcus	faecium	SRCM103341	GCF_004101385.1_ASM410138v1	GREEN	GS4.33	1'	6'	2	3	4	5					Valid	--> 1'(Ter) <-- 6' <-- 2 <-- 3 <-- 4 <-- 5(Ori)
Enterococcus	faecium	SRCM103470	GCF_004103475.1_ASM410347v1	GREEN	GS4.33	1'	6'	2	3	4	5					Valid	--> 1'(Ter) <-- 6' <-- 2 <-- 3 <-- 4 <-- 5(Ori)
Enterococcus	faecium	UW7606x64_3_TC1	GCF_001412695.1_ASM141269v1	GREEN	GS4.33	1'	6'	2	3	4	5					Valid	--> 1'(Ter) <-- 5(Ori) --> 4 --> 3 --> 2 --> 6'
Enterococcus	faecium	WEFA23	GCF_002850515.1_ASM285051v1	GREEN	GS4.33	1'	6'	2	3	4	5					Valid	--> 1'(Ter) <-- 6' <-- 2 <-- 3 <-- 4 <-- 5(Ori)
Enterococcus	faecium	E8014	GCF_900639575.1_E8014_hybrid_assembly	GREEN	GS5.35	1'	6'	3	4	5	2'					Valid	--> 1'(Ter) <-- 6' <-- 3 <-- 4 <-- 5(Ori) --> 2'
Enterococcus	faecium	E7098	GCF_900639425.1_E7098_hybrid_assembly	RED	GS0.0	6	6	2	3	4	5					Invalid	--> 6 <-- 6 <-- 2 <-- 3 <-- 4 <-- 5(Ori)
Enterococcus	faecium	16_346	GCF_002761555.1_ASM276155v1	RED	GS0.24	1	5'	4'	2	3	4					Invalid	--> 1(Ter) <-- 5'(Ori) --> 4 <-- 2 <-- 3 <-- 4
Enterococcus	faecium	2014_VREF_63	GCF_002025065.1_ASM202506v1	RED	GS0.32	6	6'	2	3	4	5					Invalid	--> 6' <-- 6' <-- 2 <-- 3 <-- 4 <-- 5(Ori)
Enterococcus	faecium	ISMMS_VRE_1	GCF_001720945.1_ASM172094v1	RED	GS0.32	6'	2	3	4	5	6					Invalid	--> 6 <-- 5(Ori) --> 4 --> 3 --> 2 --> 6
Enterococcus	faecium	UAMSEF_09	GCF_005886715.1_ASM588671v1	RED	GS0.32	6	6'	2	3	4	5					Invalid	--> 6' <-- 6' <-- 2 <-- 3 <-- 4 <-- 5(Ori)
Enterococcus	faecium	3012STDY6244127	GCF_900683475.1_42042_G02	RED	GS0.33	1'	6'	2	3	4	5	5				Invalid	--> 1'(Ter) <-- 6' <-- 2 <-- 3 <-- 4 <-- 5(Ori) <-- 5(Ori)
Enterococcus	faecium	E7948	GCF_900639585.1_E7948_hybrid_assembly	RED	GS0.39	1'	6'	3	4	3'	2'					Invalid	--> 1'(Ter) <-- 6' <-- 3' <-- 4 <-- 3' --> 2'
Enterococcus	faecium	E6055	GCF_900639345.1_E6055_hybrid_assembly	RED	GS1.8	1	2	3	4'	5	6					Invalid	--> 1(Ter) <-- 6 <-- 5(Ori) <-- 4' <-- 3 --> 2
Enterococcus	faecium	NRRL_B_2354	GCF_000336405.1_ASM33640v1	RED	GS4.33	1'	6'	2	3	4	5					Invalid	--> 1'(Ter) --> 6' <-- 2 <-- 3 <-- 4 <-- 5(Ori)
Enterococcus	faecium	T110	GCF_000737555.1_ASM73755v1	RED	GS4.33	1'	6'	2	3	4	5					Invalid	--> 1'(Ter) --> 6' <-- 2 <-- 3 <-- 4 <-- 5(Ori)
Escherichia	coli	APEC_O78	GCF_000332755.1_ASM33275v1	AMBER	GS0.0	1	2	3	5	6	7					Valid	--> 1(Ter) <-- 2 <-- 3(Ori) --> 5 --> 6 --> 7
Escherichia	coli	D6	GCF_001900695.1_ASM190069v1	AMBER	GS0.0	1	3	4	5	6	7					Valid	--> 1(Ter) <-- 7 <-- 6 <-- 5 <-- 4 <-- 3(Ori)
Escherichia	coli	LY180	GCF_000468515.1_ASM46851v1	AMBER	GS0.0	1	2	3	4	5	7					Valid	--> 1(Ter) <-- 2 <-- 3(Ori) --> 4 --> 5 --> 7
Escherichia	coli	Nissle_1917	GCF_000714595.1_ASM71459v1	AMBER	GS0.0	1	2	3	4	5	6	7	7			Valid	--> 1(Ter) <-- 2 <-- 3(Ori) --> 4 --> 5 --> 6 --> 7 --> 7
Escherichia	coli	PAR	GCF_002237305.1_ASM223730v1	AMBER	GS0.0	1	2	3	4	5	7					Valid	--> 1(Ter) <-- 2 <-- 3(Ori) --> 4 --> 5 --> 7
Escherichia	coli	S42	GCF_001900965.1_ASM190096v1	AMBER	GS0.0	1	3	4	5	6	7					Valid	--> 1(Ter) <-- 3(Ori) --> 4 --> 5 --> 6 --> 7
Escherichia	coli	SQ37	GCF_000988355.1_ASM98835v1	AMBER	GS0.0	1	2	3	4	5	7					Valid	--> 1(Ter) <-- 2 <-- 3(Ori) --> 4 --> 5 --> 7
Escherichia	coli	ST2747	GCF_000599665.1_ASM59966v1	AMBER	GS0.0	1	?	2	3	4	4	5	6	7		Valid	--> 1(Ter) <-- ? <-- 2 <-- 3(Ori) --> 4 --> 4 --> 5 --> 6 --> 7
Escherichia	coli	APEC_IMT5155	GCF_000813165.1_ASM81316v1	AMBER	GS0.1	1'	2	3	4	6	7					Valid	--> 1'(Ter) <-- 2 <-- 3(Ori) --> 4 --> 6 --> 7
Escherichia	coli	C7	GCF_001901425.1_ASM190142v1	AMBER	GS0.1	1'	3	4	5	6	7	4				Valid	--> 1'(Ter) <-- 4 <-- 7 <-- 6 <-- 5 <-- 4 <-- 3(Ori)
Escherichia	coli	Ecol_545	GCF_002012045.1_ASM201204v1	AMBER	GS0.1	1'	3	4	5	6	7	4				Valid	--> 1'(Ter) <-- 4 <-- 7 <-- 6 <-- 5 <-- 4 <-- 3(Ori)
Escherichia	coli	NCTC11104	GCF_900636015.1_38490_A01	AMBER	GS0.1	1'	2	3	4	5	6	7	7			Valid	--> 1'(Ter) <-- 7 <-- 7 <-- 6 <-- 5 <-- 4 <-- 3(Ori) --> 2
Escherichia	coli	13E0725	GCF_002055605.1_ASM205560v1	AMBER	GS0.103	1'	7'	6'	3	4	3'	2'				Valid	--> 1'(Ter) <-- 7' <-- 6' <-- 3'(Ori) --> 4 --> 3'(Ori) --> 2'
Escherichia	coli	13E0780	GCF_002057245.1_ASM205724v1	AMBER	GS0.103	1'	7'	6'	3	4	3'	2'				Valid	--> 1'(Ter) <-- 7' <-- 6' <-- 3'(Ori) --> 4 --> 3'(Ori) --> 2'
Escherichia	coli	2013C_3342	GCF_003019215.1_ASM301921v1	AMBER	GS0.103	1'	7'	6'	3	4	3'	2'				Valid	--> 1'(Ter) <-- 7' <-- 6' <-- 3'(Ori) --> 4 --> 3'(Ori) --> 2'
Escherichia	coli	2013C_4538	GCF_003018575.1_ASM301857v1	AMBER	GS0.103	1'	7'	6'	3	4	3'	2'				Valid	--> 1'(Ter) <-- 7' <-- 6' <-- 3'(Ori) --> 4 --> 3'(Ori) --> 2'
Escherichia	coli	2014C_3057	GCF_003018895.1_ASM301889v1	AMBER	GS0.103	1'	7'	6'	3	4	3'	2'				Valid	--> 1'(Ter) <-- 7' <-- 6' <-- 3'(Ori) --> 4 --> 3'(Ori) --> 2'
Escherichia	coli	2015C_4944	GCF_003018035.1_ASM301803v1	AMBER	GS0.103	1'	7'	6'	3	4	3'	2'				Valid	--> 1'(Ter) <-- 7' <-- 6' <-- 3'(Ori) --> 4 --> 3'(Ori) --> 2'
Escherichia	coli	CFSAN027346	GCF_004358365.1_ASM435836v1	AMBER	GS0.103	1'	7'	6'	3	4	3'	2'				Valid	--> 1'(Ter) <-- 7' <-- 6' <-- 3'(Ori) --> 4 --> 3'(Ori) --> 2'
Escherichia	coli	2014C_3050	GCF_003018135.1_ASM301813v1	AMBER	GS0.32	1	2	3	6'	3	4	7				Valid	--> 1(Ter) <-- 7 <-- 4 <-- 3(Ori) --> 6' --> 3(Ori) --> 2
Escherichia	coli	90_9272	GCF_002741215.1_ASM274121v1	AMBER	GS0.33	1'	6'	3	4	5	6	7				Valid	--> 1'(Ter) <-- 7 <-- 6 <-- 5 <-- 4 <-- 3(Ori) --> 6
Escherichia	coli	D1	GCF_001900595.1_ASM190059v1	AMBER	GS0.9	1'	4'	3	4	5	6	7				Valid	<-- 1'(Ter) <-- 7 <-- 6 <-- 5 <-- 4 <-- 3(Ori) --> 4
Escherichia	coli	503829	GCF_003956285.1_ASM395628v1	AMBER	GS1.2	1	2'	3	4	5	6	7				Valid	--> 1(Ter) <-- 7 <-- 6 <-- 5 <-- 4 <-- 3(Ori) --> 2'
Escherichia	coli	86_3153	GCF_003018635.1_ASM301863v1	AMBER	GS1.2	1	2'	3	4	5	6	7				Valid	--> 1(Ter) <-- 7 <-- 6 <-- 5 <-- 4 <-- 3(Ori) --> 2'
Escherichia	coli	2013C_3181	GCF_003018655.1_ASM301865v1	AMBER	GS1.64	1	2	3	4	5	6	7'				Valid	--> 1(Ter) <-- 7' <-- 6 <-- 5 <-- 4 <-- 3(Ori) --> 2
Escherichia	coli	42	GCF_000027125.1_ASM2712v1	GREEN	GS1.0	1	2	3	4	5	6	7				Valid	--> 1(Ter) <-- 2 <-- 3(Ori) --> 4 --> 5 --> 6 --> 7
Escherichia	coli	103	GCF_900096795.1_Ecoli_AG100_Sample3_Doxycycline_Assembly	GREEN	GS1.0	1	2	3	4	5	6	7				Valid	--> 1(Ter) <-- 2 <-- 3(Ori) --> 4 --> 5 --> 6 --> 7
Escherichia	coli	104	GCF_003095635.1_ASM309563v1	GREEN	GS1.0	1	2	3	4	5	6	7				Valid	--> 1(Ter) <-- 7 <-- 6 <-- 5 <-- 4 <-- 3(Ori) --> 2
Escherichia	coli	105	GCF_005222365.1_ASM522236v1	GREEN	GS1.0	1	2	3	4	5	6	7				Valid	--> 1(Ter) <-- 7 <-- 6 <-- 5 <-- 4 <-- 3(Ori) --> 2
Escherichia	coli	106	GCF_005222345.1_ASM522234v1	GREEN	GS1.0	1	2	3	4	5	6	7				Valid	--> 1(Ter) <-- 7 <-- 6 <-- 5 <-- 4 <-- 3(Ori) --> 2
Escherichia	coli	106	GCF_900096845.1_Ecoli_AG100_Sample3_M9_Assembly	GREEN	GS1.0	1	2	3	4	5	6	7				Valid	--> 1(Ter) <-- 2 <-- 3(Ori) --> 4 --> 5 --> 6 --> 7
Escherichia	coli	107	GCF_005222445.1_ASM522244v1	GREEN	GS1.0	1	2	3	4	5	6	7				Valid	--> 1(Ter) <-- 7 <-- 6 <-- 5 <-- 4 <-- 3(Ori) --> 2
Escherichia	coli	108	GCF_005222325.1_ASM522232v1	GREEN	GS1.0	1	2	3	4	5	6	7				Valid	--> 1(Ter) <-- 7 <-- 6 <-- 5 <-- 4 <-- 3(Ori) --> 2
Escherichia	coli	109	GCF_005222305.1_ASM522230v1	GREEN	GS1.0	1	2	3	4	5	6	7				Valid	--> 1(Ter) <-- 7 <-- 6 <-- 5 <-- 4 <-- 3(Ori) --> 2
Escherichia	coli	110	GCF_005222425.1_ASM522242v1	GREEN	GS1.0	1	2	3	4	5	6	7				Valid	--> 1(Ter) <-- 7 <-- 6 <-- 5 <-- 4 <-- 3(Ori) --> 2
Escherichia	coli	111	GCF_005222405.1_ASM522240v1	GREEN	GS1.0	1	2	3	4	5	6	7				Valid	--> 1(Ter) <-- 7 <-- 6 <-- 5 <-- 4 <-- 3(Ori) --> 2
Escherichia	coli	112	GCF_005222285.1_ASM522228v1	GREEN	GS1.0	1	2	3	4	5	6	7				Valid	--> 1(Ter) <-- 7 <-- 6 <-- 5 <-- 4 <-- 3(Ori) --> 2
Escherichia	coli	113	GCF_005222385.1_ASM522238v1	GREEN	GS1.0	1	2	3	4	5	6	7				Valid	--> 1(Ter) <-- 7 <-- 6 <-- 5 <-- 4 <-- 3(Ori) --> 2
Escherichia	coli	114	GCF_005222265.1_ASM522226v1	GREEN	GS1.0	1	2	3	4	5	6	7				Valid	--> 1(Ter) <-- 7 <-- 6 <-- 5 <-- 4 <-- 3(Ori) --> 2
Escherichia	coli	115	GCF_005221845.1_ASM522184v1	GREEN	GS1.0	1	2	3	4	5	6	7				Valid	--> 1(Ter) <-- 7 <-- 6 <-- 5 <-- 4 <-- 3(Ori) --> 2
Escherichia	coli	116	GCF_005221865.1_ASM522186v1	GREEN	GS1.0	1	2	3	4	5	6	7				Valid	--> 1(Ter) <-- 7 <-- 6 <-- 5 <-- 4 <-- 3(Ori) --> 2
Escherichia	coli	117	GCF_005221825.1_ASM522182v1	GREEN	GS1.0	1	2	3	4	5	6	7				Valid	--> 1(Ter) <-- 7 <-- 6 <-- 5 <-- 4 <-- 3(Ori) --> 2
Escherichia	coli	118	GCF_005222065.1_ASM522206v1	GREEN	GS1.0	1	2	3	4	5	6	7				Valid	--> 1(Ter) <-- 7 <-- 6 <-- 5 <-- 4 <-- 3(Ori) --> 2
Escherichia	coli	119	GCF_005222045.1_ASM522204v1	GREEN	GS1.0	1	2	3	4	5	6	7				Valid	--> 1(Ter) <-- 7 <-- 6 <-- 5 <-- 4 <-- 3(Ori) --> 2
Escherichia	coli	120	GCF_005221805.1_ASM522180v1	GREEN	GS1.0	1	2	3	4	5	6	7				Valid	--> 1(Ter) <-- 7 <-- 6 <-- 5 <-- 4 <-- 3(Ori) --> 2
Escherichia	coli	121	GCF_005222025.1_ASM522202v1	GREEN	GS1.0	1	2	3	4	5	6	7				Valid	--> 1(Ter) <-- 7 <-- 6 <-- 5 <-- 4 <-- 3(Ori) --> 2
Escherichia	coli	122	GCF_005222005.1_ASM522200v1	GREEN	GS1.0	1	2	3	4	5	6	7				Valid	--> 1(Ter) <-- 7 <-- 6 <-- 5 <-- 4 <-- 3(Ori) --> 2
Escherichia	coli	127	GCF_002310675.1_ASM231067v1	GREEN	GS1.0	1	2	3	4	5	6	7				Valid	--> 1(Ter) <-- 7 <-- 6 <-- 5 <-- 4 <-- 3(Ori) --> 2
Escherichia	coli	130	GCF_005221745.1_ASM522174v1	GREEN	GS1.0	1	2	3	4	5	6	7				Valid	--> 1(Ter) <-- 7 <-- 6 <-- 5 <-- 4 <-- 3(Ori) --> 2
Escherichia	coli	131	GCF_005221985.1_ASM522198v1	GREEN	GS1.0	1	2	3	4	5	6	7				Valid	--> 1(Ter) <-- 7 <-- 6 <-- 5 <-- 4 <-- 3(Ori) --> 2
Escherichia	coli	132	GCF_005221725.1_ASM522172v1	GREEN	GS1.0	1	2	3	4	5	6	7				Valid	--> 1(Ter) <-- 7 <-- 6 <-- 5 <-- 4 <-- 3(Ori) --> 2
Escherichia	coli	133	GCF_005221705.1_ASM522170v1	GREEN	GS1.0	1	2	3	4	5	6	7				Valid	--> 1(Ter) <-- 7 <-- 6 <-- 5 <-- 4 <-- 3(Ori) --> 2
Escherichia	coli	134	GCF_005221685.1_ASM522168v1	GREEN	GS1.0	1	2	3	4	5	6	7				Valid	--> 1(Ter) <-- 7 <-- 6 <-- 5 <-- 4 <-- 3(Ori) --> 2
Escherichia	coli	135	GCF_005221665.1_ASM522166v1	GREEN	GS1.0	1	2	3	4	5	6	7				Valid	--> 1(Ter) <-- 7 <-- 6 <-- 5 <-- 4 <-- 3(Ori) --> 2
Escherichia	coli	136	GCF_005221645.1_ASM522164v1	GREEN	GS1.0	1	2	3	4	5	6	7				Valid	--> 1(Ter) <-- 7 <-- 6 <-- 5 <-- 4 <-- 3(Ori) --> 2
Escherichia	coli	137	GCF_005221625.1_ASM522162v1	GREEN	GS1.0	1	2	3	4	5	6	7				Valid	--> 1(Ter) <-- 7 <-- 6 <-- 5 <-- 4 <-- 3(Ori) --> 2
Escherichia	coli	138	GCF_005221965.1_ASM522196v1	GREEN	GS1.0	1	2	3	4	5	6	7				Valid	--> 1(Ter) <-- 7 <-- 6 <-- 5 <-- 4 <-- 3(Ori) --> 2
Escherichia	coli	139	GCF_005221945.1_ASM522194v1	GREEN	GS1.0	1	2	3	4	5	6	7				Valid	--> 1(Ter) <-- 7 <-- 6 <-- 5 <-- 4 <-- 3(Ori) --> 2
Escherichia	coli	140	GCF_005221925.1_ASM522192v1	GREEN	GS1.0	1	2	3	4	5	6	7				Valid	--> 1(Ter) <-- 7 <-- 6 <-- 5 <-- 4 <-- 3(Ori) --> 2
Escherichia	coli	141	GCF_005221605.1_ASM522160v1	GREEN	GS1.0	1	2	3	4	5	6	7				Valid	--> 1(Ter) <-- 7 <-- 6 <-- 5 <-- 4 <-- 3(Ori) --> 2
Escherichia	coli	142	GCF_005221905.1_ASM522190v1	GREEN	GS1.0	1	2	3	4	5	6	7				Valid	--> 1(Ter) <-- 7 <-- 6 <-- 5 <-- 4 <-- 3(Ori) --> 2
Escherichia	coli	143	GCF_005221885.1_ASM522188v1	GREEN	GS1.0	1	2	3	4	5	6	7				Valid	--> 1(Ter) <-- 7 <-- 6 <-- 5 <-- 4 <-- 3(Ori) --> 2
Escherichia	coli	144	GCF_002310595.1_ASM231059v1	GREEN	GS1.0	1	2	3	4	5	6	7				Valid	--> 1(Ter) <-- 7 <-- 6 <-- 5 <-- 4 <-- 3(Ori) --> 2
Escherichia	coli	144	GCF_005221585.1_ASM522158v1	GREEN	GS1.0	1	2	3	4	5	6	7				Valid	--> 1(Ter) <-- 7 <-- 6 <-- 5 <-- 4 <-- 3(Ori) --> 2
Escherichia	coli	147	GCF_005221525.1_ASM522152v1	GREEN	GS1.0	1	2	3	4	5	6	7				Valid	--> 1(Ter) <-- 7 <-- 6 <-- 5 <-- 4 <-- 3(Ori) --> 2
Escherichia	coli	148	GCF_005221545.1_ASM522154v1	GREEN	GS1.0	1	2	3	4	5	6	7				Valid	--> 1(Ter) <-- 7 <-- 6 <-- 5 <-- 4 <-- 3(Ori) --> 2
Escherichia	coli	149	GCF_005221565.1_ASM522156v1	GREEN	GS1.0	1	2	3	4	5	6	7				Valid	--> 1(Ter) <-- 7 <-- 6 <-- 5 <-- 4 <-- 3(Ori) --> 2
Escherichia	coli	150	GCF_005221505.1_ASM522150v1	GREEN	GS1.0	1	2	3	4	5	6	7				Valid	--> 1(Ter) <-- 7 <-- 6 <-- 5 <-- 4 <-- 3(Ori) --> 2
Escherichia	coli	155	GCF_001890205.1_ASM189020v1	GREEN	GS1.0	1	2	3	4	5	6	7				Valid	--> 1(Ter) <-- 2 <-- 3(Ori) --> 4 --> 5 --> 6 --> 7
Escherichia	coli	272	GCF_001890225.1_ASM189022v1	GREEN	GS1.0	1	2	3	4	5	6	7				Valid	--> 1(Ter) <-- 2 <-- 3(Ori) --> 4 --> 5 --> 6 --> 7
Escherichia	coli	319	GCF_001890325.1_ASM189032v1	GREEN	GS1.0	1	2	3	4	5	6	7				Valid	--> 1(Ter) <-- 2 <-- 3(Ori) --> 4 --> 5 --> 6 --> 7
Escherichia	coli	350	GCF_001890265.1_ASM189026v1	GREEN	GS1.0	1	2	3	4	5	6	7				Valid	--> 1(Ter) <-- 2 <-- 3(Ori) --> 4 --> 5 --> 6 --> 7
Escherichia	coli	472	GCF_001890245.1_ASM189024v1	GREEN	GS1.0	1	2	3	4	5	6	7				Valid	--> 1(Ter) <-- 2 <-- 3(Ori) --> 4 --> 5 --> 6 --> 7
Escherichia	coli	536	GCF_000013305.1_ASM1330v1	GREEN	GS1.0	1	2	3	4	5	6	7				Valid	--> 1(Ter) <-- 2 <-- 3(Ori) --> 4 --> 5 --> 6 --> 7
Escherichia	coli	746	GCF_002310655.1_ASM231065v1	GREEN	GS1.0	1	2	3	4	5	6	7				Valid	--> 1(Ter) <-- 7 <-- 6 <-- 5 <-- 4 <-- 3(Ori) --> 2
Escherichia	coli	1105	GCF_002310635.1_ASM231063v1	GREEN	GS1.0	1	2	3	4	5	6	7				Valid	--> 1(Ter) <-- 7 <-- 6 <-- 5 <-- 4 <-- 3(Ori) --> 2
Escherichia	coli	1130	GCF_001753445.1_ASM175344v1	GREEN	GS1.0	1	2	3	4	5	6	7				Valid	--> 1(Ter) <-- 7 <-- 6 <-- 5 <-- 4 <-- 3(Ori) --> 2
Escherichia	coli	1190	GCF_002310615.1_ASM231061v1	GREEN	GS1.0	1	2	3	4	5	6	7				Valid	--> 1(Ter) <-- 7 <-- 6 <-- 5 <-- 4 <-- 3(Ori) --> 2
Escherichia	coli	1223	GCF_002310715.1_ASM231071v1	GREEN	GS1.0	1	2	3	4	5	6	7				Valid	--> 1(Ter) <-- 2 <-- 3(Ori) --> 4 --> 5 --> 6 --> 7
Escherichia	coli	1283	GCF_002310735.1_ASM231073v1	GREEN	GS1.0	1	2	3	4	5	6	7				Valid	--> 1(Ter) <-- 7 <-- 6 <-- 5 <-- 4 <-- 3(Ori) --> 2
Escherichia	coli	1303	GCF_000829985.1_ASM82998v1	GREEN	GS1.0	1	2	3	4	5	6	7				Valid	--> 1(Ter) <-- 2 <-- 3(Ori) --> 4 --> 5 --> 6 --> 7
Escherichia	coli	1428	GCF_002310695.1_ASM231069v1	GREEN	GS1.0	1	2	3	4	5	6	7				Valid	--> 1(Ter) <-- 7 <-- 6 <-- 5 <-- 4 <-- 3(Ori) --> 2
Escherichia	coli	1943	GCF_002310555.1_ASM231055v1	GREEN	GS1.0	1	2	3	4	5	6	7				Valid	--> 1(Ter) <-- 7 <-- 6 <-- 5 <-- 4 <-- 3(Ori) --> 2
Escherichia	coli	2149	GCF_001753465.1_ASM175346v1	GREEN	GS1.0	1	2	3	4	5	6	7				Valid	--> 1(Ter) <-- 7 <-- 6 <-- 5 <-- 4 <-- 3(Ori) --> 2
Escherichia	coli	2159	GCF_001753505.1_ASM175350v1	GREEN	GS1.0	1	2	3	4	5	6	7				Valid	--> 1(Ter) <-- 7 <-- 6 <-- 5 <-- 4 <-- 3(Ori) --> 2
Escherichia	coli	2452	GCF_003432305.1_ASM343230v1	GREEN	GS1.0	1	2	3	4	5	6	7				Valid	--> 1(Ter) <-- 7 <-- 6 <-- 5 <-- 4 <-- 3(Ori) --> 2
Escherichia	coli	3384	GCF_001753545.1_ASM175354v1	GREEN	GS1.0	1	2	3	4	5	6	7				Valid	--> 1(Ter) <-- 7 <-- 6 <-- 5 <-- 4 <-- 3(Ori) --> 2
Escherichia	coli	3385	GCF_006088875.1_ASM608887v1	GREEN	GS1.0	1	2	3	4	5	6	7				Valid	--> 1(Ter) <-- 2 <-- 3(Ori) --> 4 --> 5 --> 6 --> 7
Escherichia	coli	4276	GCF_001753565.1_ASM175356v1	GREEN	GS1.0	1	2	3	4	5	6	7				Valid	--> 1(Ter) <-- 7 <-- 6 <-- 5 <-- 4 <-- 3(Ori) --> 2
Escherichia	coli	6409	GCF_000814145.2_ASM81414v2	GREEN	GS1.0	1	2	3	4	5	6	7				Valid	--> 1(Ter) <-- 2 <-- 3(Ori) --> 4 --> 5 --> 6 --> 7
Escherichia	coli	7784	GCF_001890305.1_ASM189030v1	GREEN	GS1.0	1	2	3	4	5	6	7				Valid	--> 1(Ter) <-- 2 <-- 3(Ori) --> 4 --> 5 --> 6 --> 7
Escherichia	coli	8368	GCF_001753485.1_ASM175348v1	GREEN	GS1.0	1	2	3	4	5	6	7				Valid	--> 1(Ter) <-- 7 <-- 6 <-- 5 <-- 4 <-- 3(Ori) --> 2
Escherichia	coli	9000	GCF_001890285.1_ASM189028v1	GREEN	GS1.0	1	2	3	4	5	6	7				Valid	--> 1(Ter) <-- 2 <-- 3(Ori) --> 4 --> 5 --> 6 --> 7
Escherichia	coli	9234	GCF_001753525.1_ASM175352v1	GREEN	GS1.0	1	2	3	4	5	6	7				Valid	--> 1(Ter) <-- 7 <-- 6 <-- 5 <-- 4 <-- 3(Ori) --> 2
Escherichia	coli	10671	GCF_001890345.1_ASM189034v1	GREEN	GS1.0	1	2	3	4	5	6	7				Valid	--> 1(Ter) <-- 2 <-- 3(Ori) --> 4 --> 5 --> 6 --> 7
Escherichia	coli	11128	GCF_000010765.1_ASM1076v1	GREEN	GS1.0	1	2	3	4	5	6	7				Valid	--> 1(Ter) <-- 2 <-- 3(Ori) --> 4 --> 5 --> 6 --> 7
Escherichia	coli	26561	GCF_003033905.1_ASM303390v1	GREEN	GS1.0	1	2	3	4	5	6	7				Valid	--> 1(Ter) <-- 7 <-- 6 <-- 5 <-- 4 <-- 3(Ori) --> 2
Escherichia	coli	55989	GCF_000026245.1_ASM2624v1	GREEN	GS1.0	1	2	3	4	5	6	7				Valid	--> 1(Ter) <-- 2 <-- 3(Ori) --> 4 --> 5 --> 6 --> 7
Escherichia	coli	81009	GCF_002157245.1_ASM215724v1	GREEN	GS1.0	1	2	3	4	5	6	7				Valid	--> 1(Ter) <-- 7 <-- 6 <-- 5 <-- 4 <-- 3(Ori) --> 2
Escherichia	coli	103605	GCF_003956325.1_ASM395632v1	GREEN	GS1.0	1	2	3	4	5	6	7				Valid	--> 1(Ter) <-- 7 <-- 6 <-- 5 <-- 4 <-- 3(Ori) --> 2
Escherichia	coli	120899	GCF_003956485.1_ASM395648v1	GREEN	GS1.0	1	2	3	4	5	6	7				Valid	--> 1(Ter) <-- 7 <-- 6 <-- 5 <-- 4 <-- 3(Ori) --> 2
Escherichia	coli	203740	GCF_003956225.1_ASM395622v1	GREEN	GS1.0	1	2	3	4	5	6	7				Valid	--> 1(Ter) <-- 2 <-- 3(Ori) --> 4 --> 5 --> 6 --> 7
Escherichia	coli	204446	GCF_003956205.1_ASM395620v1	GREEN	GS1.0	1	2	3	4	5	6	7				Valid	--> 1(Ter) <-- 7 <-- 6 <-- 5 <-- 4 <-- 3(Ori) --> 2
Escherichia	coli	300709	GCF_003956305.1_ASM395630v1	GREEN	GS1.0	1	2	3	4	5	6	7				Valid	--> 1(Ter) <-- 2 <-- 3(Ori) --> 4 --> 5 --> 6 --> 7
Escherichia	coli	503025	GCF_003956465.1_ASM395646v1	GREEN	GS1.0	1	2	3	4	5	6	7				Valid	--> 1(Ter) <-- 2 <-- 3(Ori) --> 4 --> 5 --> 6 --> 7
Escherichia	coli	503440	GCF_003956445.1_ASM395644v1	GREEN	GS1.0	1	2	3	4	5	6	7				Valid	--> 1(Ter) <-- 2 <-- 3(Ori) --> 4 --> 5 --> 6 --> 7
Escherichia	coli	504211	GCF_003956425.1_ASM395642v1	GREEN	GS1.0	1	2	3	4	5	6	7				Valid	--> 1(Ter) <-- 7 <-- 6 <-- 5 <-- 4 <-- 3(Ori) --> 2
Escherichia	coli	504237	GCF_003956185.1_ASM395618v1	GREEN	GS1.0	1	2	3	4	5	6	7				Valid	--> 1(Ter) <-- 2 <-- 3(Ori) --> 4 --> 5 --> 6 --> 7
Escherichia	coli	504239	GCF_003956405.1_ASM395640v1	GREEN	GS1.0	1	2	3	4	5	6	7				Valid	--> 1(Ter) <-- 2 <-- 3(Ori) --> 4 --> 5 --> 6 --> 7
Escherichia	coli	504838	GCF_003956165.1_ASM395616v1	GREEN	GS1.0	1	2	3	4	5	6	7				Valid	--> 1(Ter) <-- 7 <-- 6 <-- 5 <-- 4 <-- 3(Ori) --> 2
Escherichia	coli	510016	GCF_003956265.1_ASM395626v1	GREEN	GS1.0	1	2	3	4	5	6	7				Valid	--> 1(Ter) <-- 2 <-- 3(Ori) --> 4 --> 5 --> 6 --> 7
Escherichia	coli	600468	GCF_003956385.1_ASM395638v1	GREEN	GS1.0	1	2	3	4	5	6	7				Valid	--> 1(Ter) <-- 7 <-- 6 <-- 5 <-- 4 <-- 3(Ori) --> 2
Escherichia	coli	602354	GCF_003956365.1_ASM395636v1	GREEN	GS1.0	1	2	3	4	5	6	7				Valid	--> 1(Ter) <-- 2 <-- 3(Ori) --> 4 --> 5 --> 6 --> 7
Escherichia	coli	720632	GCF_003956345.1_ASM395634v1	GREEN	GS1.0	1	2	3	4	5	6	7				Valid	--> 1(Ter) <-- 7 <-- 6 <-- 5 <-- 4 <-- 3(Ori) --> 2
Escherichia	coli	50579417	GCF_003813145.1_ASM381314v1	GREEN	GS1.0	1	2	3	4	5	6	7				Valid	--> 1(Ter) <-- 2 <-- 3(Ori) --> 4 --> 5 --> 6 --> 7
Escherichia	coli	210205630	GCF_001679985.1_ASM167998v1	GREEN	GS1.0	1	2	3	4	5	6	7				Valid	--> 1(Ter) <-- 2 <-- 3(Ori) --> 4 --> 5 --> 6 --> 7
Escherichia	coli	210221272	GCF_001735705.1_ASM173570v1	GREEN	GS1.0	1	2	3	4	5	6	7				Valid	--> 1(Ter) <-- 2 <-- 3(Ori) --> 4 --> 5 --> 6 --> 7
Escherichia	coli	00_3076	GCF_003018355.1_ASM301835v1	GREEN	GS1.0	1	2	3	4	5	6	7				Valid	--> 1(Ter) <-- 2 <-- 3(Ori) --> 4 --> 5 --> 6 --> 7
Escherichia	coli	05_3629	GCF_003018855.1_ASM301885v1	GREEN	GS1.0	1	2	3	4	5	6	7				Valid	--> 1(Ter) <-- 7 <-- 6 <-- 5 <-- 4 <-- 3(Ori) --> 2
Escherichia	coli	06_00048	GCF_001677475.1_ASM167747v1	GREEN	GS1.0	1	2	3	4	5	6	7				Valid	--> 1(Ter) <-- 2 <-- 3(Ori) --> 4 --> 5 --> 6 --> 7
Escherichia	coli	06_3462	GCF_004010635.1_ASM401063v1	GREEN	GS1.0	1	2	3	4	5	6	7				Valid	--> 1(Ter) <-- 2 <-- 3(Ori) --> 4 --> 5 --> 6 --> 7
Escherichia	coli	07_4299	GCF_003019115.1_ASM301911v1	GREEN	GS1.0	1	2	3	4	5	6	7				Valid	--> 1(Ter) <-- 7 <-- 6 <-- 5 <-- 4 <-- 3(Ori) --> 2
Escherichia	coli	08_00022	GCF_001677515.1_ASM167751v1	GREEN	GS1.0	1	2	3	4	5	6	7				Valid	--> 1(Ter) <-- 2 <-- 3(Ori) --> 4 --> 5 --> 6 --> 7
Escherichia	coli	08_3914	GCF_004010715.1_ASM401071v1	GREEN	GS1.0	1	2	3	4	5	6	7				Valid	--> 1(Ter) <-- 7 <-- 6 <-- 5 <-- 4 <-- 3(Ori) --> 2
Escherichia	coli	08_3918	GCF_004010615.1_ASM401061v1	GREEN	GS1.0	1	2	3	4	5	6	7				Valid	--> 1(Ter) <-- 2 <-- 3(Ori) --> 4 --> 5 --> 6 --> 7
Escherichia	coli	09_00049	GCF_001677495.1_ASM167749v1	GREEN	GS1.0	1	2	3	4	5	6	7				Valid	--> 1(Ter) <-- 2 <-- 3(Ori) --> 4 --> 5 --> 6 --> 7
Escherichia	coli	118UI	GCF_003627855.1_ASM362785v1	GREEN	GS1.0	1	2	3	4	5	6	7				Valid	--> 1(Ter) <-- 2 <-- 3(Ori) --> 4 --> 5 --> 6 --> 7
Escherichia	coli	14EC001	GCF_002855325.1_ASM285532v1	GREEN	GS1.0	1	2	3	4	5	6	7				Valid	--> 1(Ter) <-- 7 <-- 6 <-- 5 <-- 4 <-- 3(Ori) --> 2
Escherichia	coli	14EC007	GCF_002855415.1_ASM285541v1	GREEN	GS1.0	1	2	3	4	5	6	7				Valid	--> 1(Ter) <-- 7 <-- 6 <-- 5 <-- 4 <-- 3(Ori) --> 2
Escherichia	coli	14EC017	GCF_002853655.1_ASM285365v1	GREEN	GS1.0	1	2	3	4	5	6	7				Valid	--> 1(Ter) <-- 7 <-- 6 <-- 5 <-- 4 <-- 3(Ori) --> 2
Escherichia	coli	14EC020	GCF_002853715.1_ASM285371v1	GREEN	GS1.0	1	2	3	4	5	6	7				Valid	--> 1(Ter) <-- 7 <-- 6 <-- 5 <-- 4 <-- 3(Ori) --> 2
Escherichia	coli	14EC029	GCF_002853805.1_ASM285380v1	GREEN	GS1.0	1	2	3	4	5	6	7				Valid	--> 1(Ter) <-- 7 <-- 6 <-- 5 <-- 4 <-- 3(Ori) --> 2
Escherichia	coli	14EC033	GCF_002854065.1_ASM285406v1	GREEN	GS1.0	1	2	3	4	5	6	7				Valid	--> 1(Ter) <-- 2 <-- 3(Ori) --> 4 --> 5 --> 6 --> 7
Escherichia	coli	16_9255	GCF_002844165.1_ASM284416v1	GREEN	GS1.0	1	2	3	4	5	6	7				Valid	--> 1(Ter) <-- 7 <-- 6 <-- 5 <-- 4 <-- 3(Ori) --> 2
Escherichia	coli	180_PT54	GCF_001650275.1_ASM165027v1	GREEN	GS1.0	1	2	3	4	5	6	7				Valid	--> 1(Ter) <-- 7 <-- 6 <-- 5 <-- 4 <-- 3(Ori) --> 2
Escherichia	coli	1A	GCF_002953895.1_ASM295389v1	GREEN	GS1.0	1	2	3	4	5	6	7				Valid	--> 1(Ter) <-- 2 <-- 3(Ori) --> 4 --> 5 --> 6 --> 7
Escherichia	coli	1FA	GCF_002953095.1_ASM295309v1	GREEN	GS1.0	1	2	3	4	5	6	7				Valid	--> 1(Ter) <-- 2 <-- 3(Ori) --> 4 --> 5 --> 6 --> 7
Escherichia	coli	2_0	GCF_002952955.1_ASM295295v1	GREEN	GS1.0	1	2	3	4	5	6	7				Valid	--> 1(Ter) <-- 2 <-- 3(Ori) --> 4 --> 5 --> 6 --> 7
Escherichia	coli	2_0	GCF_003856635.1_ASM385663v1	GREEN	GS1.0	1	2	3	4	5	6	7				Valid	--> 1(Ter) <-- 2 <-- 3(Ori) --> 4 --> 5 --> 6 --> 7
Escherichia	coli	2_HS_C	GCF_004526255.1_ASM452625v1	GREEN	GS1.0	1	2	3	4	5	6	7				Valid	--> 1(Ter) <-- 7 <-- 6 <-- 5 <-- 4 <-- 3(Ori) --> 2
Escherichia	coli	2009C_3133	GCF_001420955.1_ASM142095v1	GREEN	GS1.0	1	2	3	4	5	6	7				Valid	--> 1(Ter) <-- 7 <-- 6 <-- 5 <-- 4 <-- 3(Ori) --> 2
Escherichia	coli	2009C_3378	GCF_004010595.1_ASM401059v1	GREEN	GS1.0	1	2	3	4	5	6	7				Valid	--> 1(Ter) <-- 7 <-- 6 <-- 5 <-- 4 <-- 3(Ori) --> 2
Escherichia	coli	2009C_3554	GCF_004010575.1_ASM401057v1	GREEN	GS1.0	1	2	3	4	5	6	7				Valid	--> 1(Ter) <-- 7 <-- 6 <-- 5 <-- 4 <-- 3(Ori) --> 2
Escherichia	coli	2009C_4687	GCF_004010655.1_ASM401065v1	GREEN	GS1.0	1	2	3	4	5	6	7				Valid	--> 1(Ter) <-- 7 <-- 6 <-- 5 <-- 4 <-- 3(Ori) --> 2
Escherichia	coli	2009EL_2050	GCF_000299255.1_ASM29925v1	GREEN	GS1.0	1	2	3	4	5	6	7				Valid	--> 1(Ter) <-- 7 <-- 6 <-- 5 <-- 4 <-- 3(Ori) --> 2
Escherichia	coli	2009EL_2071	GCF_000299475.1_ASM29947v1	GREEN	GS1.0	1	2	3	4	5	6	7				Valid	--> 1(Ter) <-- 7 <-- 6 <-- 5 <-- 4 <-- 3(Ori) --> 2
Escherichia	coli	2010C_3142	GCF_004010695.1_ASM401069v1	GREEN	GS1.0	1	2	3	4	5	6	7				Valid	--> 1(Ter) <-- 7 <-- 6 <-- 5 <-- 4 <-- 3(Ori) --> 2
Escherichia	coli	2011C_3493	GCF_000299455.1_ASM29945v1	GREEN	GS1.0	1	2	3	4	5	6	7				Valid	--> 1(Ter) <-- 7 <-- 6 <-- 5 <-- 4 <-- 3(Ori) --> 2
Escherichia	coli	2011C_3911	GCF_001644725.1_ASM164472v1	GREEN	GS1.0	1	2	3	4	5	6	7				Valid	--> 1(Ter) <-- 2 <-- 3(Ori) --> 4 --> 5 --> 6 --> 7
Escherichia	coli	2011C_4315	GCF_001645235.2_ASM164523v2	GREEN	GS1.0	1	2	3	4	5	6	7				Valid	--> 1(Ter) <-- 7 <-- 6 <-- 5 <-- 4 <-- 3(Ori) --> 2
Escherichia	coli	2011EL_1370_2	GCF_002269325.1_ASM226932v1	GREEN	GS1.0	1	2	3	4	5	6	7				Valid	--> 1(Ter) <-- 7 <-- 6 <-- 5 <-- 4 <-- 3(Ori) --> 2
Escherichia	coli	2012C_4221	GCF_003018235.1_ASM301823v1	GREEN	GS1.0	1	2	3	4	5	6	7				Valid	--> 1(Ter) <-- 7 <-- 6 <-- 5 <-- 4 <-- 3(Ori) --> 2
Escherichia	coli	2012C_4431	GCF_002741595.1_ASM274159v1	GREEN	GS1.0	1	2	3	4	5	6	7				Valid	--> 1(Ter) <-- 7 <-- 6 <-- 5 <-- 4 <-- 3(Ori) --> 2
Escherichia	coli	2012C_4502	GCF_003018255.1_ASM301825v1	GREEN	GS1.0	1	2	3	4	5	6	7				Valid	--> 1(Ter) <-- 2 <-- 3(Ori) --> 4 --> 5 --> 6 --> 7
Escherichia	coli	2012EL_2448	GCF_003018615.1_ASM301861v1	GREEN	GS1.0	1	2	3	4	5	6	7				Valid	--> 1(Ter) <-- 2 <-- 3(Ori) --> 4 --> 5 --> 6 --> 7
Escherichia	coli	2013C_3250	GCF_003018875.1_ASM301887v1	GREEN	GS1.0	1	2	3	4	5	6	7				Valid	--> 1(Ter) <-- 7 <-- 6 <-- 5 <-- 4 <-- 3(Ori) --> 2
Escherichia	coli	2013C_3252	GCF_003018055.1_ASM301805v1	GREEN	GS1.0	1	2	3	4	5	6	7				Valid	--> 1(Ter) <-- 2 <-- 3(Ori) --> 4 --> 5 --> 6 --> 7
Escherichia	coli	2013C_3492	GCF_003018075.1_ASM301807v1	GREEN	GS1.0	1	2	3	4	5	6	7				Valid	--> 1(Ter) <-- 7 <-- 6 <-- 5 <-- 4 <-- 3(Ori) --> 2
Escherichia	coli	2013C_4081	GCF_003018535.1_ASM301853v1	GREEN	GS1.0	1	2	3	4	5	6	7				Valid	--> 1(Ter) <-- 7 <-- 6 <-- 5 <-- 4 <-- 3(Ori) --> 2
Escherichia	coli	2013C_4187	GCF_003019175.1_ASM301917v1	GREEN	GS1.0	1	2	3	4	5	6	7				Valid	--> 1(Ter) <-- 2 <-- 3(Ori) --> 4 --> 5 --> 6 --> 7
Escherichia	coli	2013C_4225	GCF_003018555.1_ASM301855v1	GREEN	GS1.0	1	2	3	4	5	6	7				Valid	--> 1(Ter) <-- 2 <-- 3(Ori) --> 4 --> 5 --> 6 --> 7
Escherichia	coli	2013C_4282	GCF_003018335.1_ASM301833v1	GREEN	GS1.0	1	2	3	4	5	6	7				Valid	--> 1(Ter) <-- 7 <-- 6 <-- 5 <-- 4 <-- 3(Ori) --> 2
Escherichia	coli	2013C_4361	GCF_003017975.1_ASM301797v1	GREEN	GS1.0	1	2	3	4	5	6	7				Valid	--> 1(Ter) <-- 2 <-- 3(Ori) --> 4 --> 5 --> 6 --> 7
Escherichia	coli	2013C_4465	GCF_001644745.1_ASM164474v1	GREEN	GS1.0	1	2	3	4	5	6	7				Valid	--> 1(Ter) <-- 2 <-- 3(Ori) --> 4 --> 5 --> 6 --> 7
Escherichia	coli	2013C_4991	GCF_003018815.1_ASM301881v1	GREEN	GS1.0	1	2	3	4	5	6	7				Valid	--> 1(Ter) <-- 7 <-- 6 <-- 5 <-- 4 <-- 3(Ori) --> 2
Escherichia	coli	2014C_3011	GCF_003018395.1_ASM301839v1	GREEN	GS1.0	1	2	3	4	5	6	7				Valid	--> 1(Ter) <-- 7 <-- 6 <-- 5 <-- 4 <-- 3(Ori) --> 2
Escherichia	coli	2014C_3051	GCF_003017915.1_ASM301791v1	GREEN	GS1.0	1	2	3	4	5	6	7				Valid	--> 1(Ter) <-- 2 <-- 3(Ori) --> 4 --> 5 --> 6 --> 7
Escherichia	coli	2014C_3075	GCF_003019035.1_ASM301903v1	GREEN	GS1.0	1	2	3	4	5	6	7				Valid	--> 1(Ter) <-- 2 <-- 3(Ori) --> 4 --> 5 --> 6 --> 7
Escherichia	coli	2014C_3097	GCF_003018275.1_ASM301827v1	GREEN	GS1.0	1	2	3	4	5	6	7				Valid	--> 1(Ter) <-- 7 <-- 6 <-- 5 <-- 4 <-- 3(Ori) --> 2
Escherichia	coli	2014C_3307	GCF_003017995.1_ASM301799v1	GREEN	GS1.0	1	2	3	4	5	6	7				Valid	--> 1(Ter) <-- 7 <-- 6 <-- 5 <-- 4 <-- 3(Ori) --> 2
Escherichia	coli	2014C_3338	GCF_003018095.1_ASM301809v1	GREEN	GS1.0	1	2	3	4	5	6	7				Valid	--> 1(Ter) <-- 7 <-- 6 <-- 5 <-- 4 <-- 3(Ori) --> 2
Escherichia	coli	2014C_3599	GCF_003018935.1_ASM301893v1	GREEN	GS1.0	1	2	3	4	5	6	7				Valid	--> 1(Ter) <-- 2 <-- 3(Ori) --> 4 --> 5 --> 6 --> 7
Escherichia	coli	2014C_3655	GCF_003018775.1_ASM301877v1	GREEN	GS1.0	1	2	3	4	5	6	7				Valid	--> 1(Ter) <-- 2 <-- 3(Ori) --> 4 --> 5 --> 6 --> 7
Escherichia	coli	2014C_3946	GCF_003017955.1_ASM301795v1	GREEN	GS1.0	1	2	3	4	5	6	7				Valid	--> 1(Ter) <-- 7 <-- 6 <-- 5 <-- 4 <-- 3(Ori) --> 2
Escherichia	coli	2014C_4423	GCF_003019055.1_ASM301905v1	GREEN	GS1.0	1	2	3	4	5	6	7				Valid	--> 1(Ter) <-- 2 <-- 3(Ori) --> 4 --> 5 --> 6 --> 7
Escherichia	coli	2014C_4587	GCF_003018755.1_ASM301875v1	GREEN	GS1.0	1	2	3	4	5	6	7				Valid	--> 1(Ter) <-- 7 <-- 6 <-- 5 <-- 4 <-- 3(Ori) --> 2
Escherichia	coli	2014EL_1345_2	GCF_002741435.1_ASM274143v1	GREEN	GS1.0	1	2	3	4	5	6	7				Valid	--> 1(Ter) <-- 2 <-- 3(Ori) --> 4 --> 5 --> 6 --> 7
Escherichia	coli	2014EL_1346_6	GCF_002741195.1_ASM274119v1	GREEN	GS1.0	1	2	3	4	5	6	7				Valid	--> 1(Ter) <-- 7 <-- 6 <-- 5 <-- 4 <-- 3(Ori) --> 2
Escherichia	coli	2015C_3101	GCF_003017455.1_ASM301745v1	GREEN	GS1.0	1	2	3	4	5	6	7				Valid	--> 1(Ter) <-- 2 <-- 3(Ori) --> 4 --> 5 --> 6 --> 7
Escherichia	coli	2015C_3107	GCF_003018695.1_ASM301869v1	GREEN	GS1.0	1	2	3	4	5	6	7				Valid	--> 1(Ter) <-- 2 <-- 3(Ori) --> 4 --> 5 --> 6 --> 7
Escherichia	coli	2015C_3108	GCF_003017555.1_ASM301755v1	GREEN	GS1.0	1	2	3	4	5	6	7				Valid	--> 1(Ter) <-- 7 <-- 6 <-- 5 <-- 4 <-- 3(Ori) --> 2
Escherichia	coli	2015C_3121	GCF_003017935.1_ASM301793v1	GREEN	GS1.0	1	2	3	4	5	6	7				Valid	--> 1(Ter) <-- 2 <-- 3(Ori) --> 4 --> 5 --> 6 --> 7
Escherichia	coli	2015C_3125	GCF_003019235.1_ASM301923v1	GREEN	GS1.0	1	2	3	4	5	6	7				Valid	--> 1(Ter) <-- 2 <-- 3(Ori) --> 4 --> 5 --> 6 --> 7
Escherichia	coli	2015C_3163	GCF_003017375.1_ASM301737v1	GREEN	GS1.0	1	2	3	4	5	6	7				Valid	--> 1(Ter) <-- 7 <-- 6 <-- 5 <-- 4 <-- 3(Ori) --> 2
Escherichia	coli	2015C_3905	GCF_003018215.1_ASM301821v1	GREEN	GS1.0	1	2	3	4	5	6	7				Valid	--> 1(Ter) <-- 2 <-- 3(Ori) --> 4 --> 5 --> 6 --> 7
Escherichia	coli	2015C_4136CT1	GCF_003018475.1_ASM301847v1	GREEN	GS1.0	1	2	3	4	5	6	7				Valid	--> 1(Ter) <-- 2 <-- 3(Ori) --> 4 --> 5 --> 6 --> 7
Escherichia	coli	2017C_4109	GCF_003308955.1_ASM330895v1	GREEN	GS1.0	1	2	3	4	5	6	7				Valid	--> 1(Ter) <-- 2 <-- 3(Ori) --> 4 --> 5 --> 6 --> 7
Escherichia	coli	2017C_4173W12	GCF_003308975.1_ASM330897v1	GREEN	GS1.0	1	2	3	4	5	6	7				Valid	--> 1(Ter) <-- 2 <-- 3(Ori) --> 4 --> 5 --> 6 --> 7
Escherichia	coli	20Ec_P_124	GCF_002357915.1_ASM235791v1	GREEN	GS1.0	1	2	3	4	5	6	7				Valid	--> 1(Ter) <-- 2 <-- 3(Ori) --> 4 --> 5 --> 6 --> 7
Escherichia	coli	214_4	GCF_003956245.1_ASM395624v1	GREEN	GS1.0	1	2	3	4	5	6	7				Valid	--> 1(Ter) <-- 7 <-- 6 <-- 5 <-- 4 <-- 3(Ori) --> 2
Escherichia	coli	266917_2	GCF_002946715.1_ASM294671v1	GREEN	GS1.0	1	2	3	4	5	6	7				Valid	--> 1(Ter) <-- 2 <-- 3(Ori) --> 4 --> 5 --> 6 --> 7
Escherichia	coli	2A	GCF_002953875.1_ASM295387v1	GREEN	GS1.0	1	2	3	4	5	6	7				Valid	--> 1(Ter) <-- 2 <-- 3(Ori) --> 4 --> 5 --> 6 --> 7
Escherichia	coli	2F_0	GCF_002953855.1_ASM295385v1	GREEN	GS1.0	1	2	3	4	5	6	7				Valid	--> 1(Ter) <-- 2 <-- 3(Ori) --> 4 --> 5 --> 6 --> 7
Escherichia	coli	2FA	GCF_002953075.1_ASM295307v1	GREEN	GS1.0	1	2	3	4	5	6	7				Valid	--> 1(Ter) <-- 2 <-- 3(Ori) --> 4 --> 5 --> 6 --> 7
Escherichia	coli	377323_2f	GCF_004804185.1_ASM480418v1	GREEN	GS1.0	1	2	3	4	5	6	7				Valid	--> 1(Ter) <-- 2 <-- 3(Ori) --> 4 --> 5 --> 6 --> 7
Escherichia	coli	382634_2f	GCF_004804205.1_ASM480420v1	GREEN	GS1.0	1	2	3	4	5	6	7				Valid	--> 1(Ter) <-- 2 <-- 3(Ori) --> 4 --> 5 --> 6 --> 7
Escherichia	coli	3A	GCF_002952935.1_ASM295293v1	GREEN	GS1.0	1	2	3	4	5	6	7				Valid	--> 1(Ter) <-- 2 <-- 3(Ori) --> 4 --> 5 --> 6 --> 7
Escherichia	coli	3FA	GCF_002952915.1_ASM295291v1	GREEN	GS1.0	1	2	3	4	5	6	7				Valid	--> 1(Ter) <-- 2 <-- 3(Ori) --> 4 --> 5 --> 6 --> 7
Escherichia	coli	4_0	GCF_003856615.1_ASM385661v1	GREEN	GS1.0	1	2	3	4	5	6	7				Valid	--> 1(Ter) <-- 2 <-- 3(Ori) --> 4 --> 5 --> 6 --> 7
Escherichia	coli	4_1_1	GCF_003856695.1_ASM385669v1	GREEN	GS1.0	1	2	3	4	5	6	7				Valid	--> 1(Ter) <-- 2 <-- 3(Ori) --> 4 --> 5 --> 6 --> 7
Escherichia	coli	4_2_1	GCF_003856575.1_ASM385657v1	GREEN	GS1.0	1	2	3	4	5	6	7				Valid	--> 1(Ter) <-- 2 <-- 3(Ori) --> 4 --> 5 --> 6 --> 7
Escherichia	coli	4_4	GCF_003856655.1_ASM385665v1	GREEN	GS1.0	1	2	3	4	5	6	7				Valid	--> 1(Ter) <-- 2 <-- 3(Ori) --> 4 --> 5 --> 6 --> 7
Escherichia	coli	4A	GCF_002953835.1_ASM295383v1	GREEN	GS1.0	1	2	3	4	5	6	7				Valid	--> 1(Ter) <-- 2 <-- 3(Ori) --> 4 --> 5 --> 6 --> 7
Escherichia	coli	4FA	GCF_002953815.1_ASM295381v1	GREEN	GS1.0	1	2	3	4	5	6	7				Valid	--> 1(Ter) <-- 2 <-- 3(Ori) --> 4 --> 5 --> 6 --> 7
Escherichia	coli	51008369SK1	GCF_003254065.1_ASM325406v1	GREEN	GS1.0	1	2	3	4	5	6	7				Valid	--> 1(Ter) <-- 2 <-- 3(Ori) --> 4 --> 5 --> 6 --> 7
Escherichia	coli	5A	GCF_002953055.1_ASM295305v1	GREEN	GS1.0	1	2	3	4	5	6	7				Valid	--> 1(Ter) <-- 2 <-- 3(Ori) --> 4 --> 5 --> 6 --> 7
Escherichia	coli	5CRE51	GCF_002142695.1_ASM214269v1	GREEN	GS1.0	1	2	3	4	5	6	7				Valid	--> 1(Ter) <-- 7 <-- 6 <-- 5 <-- 4 <-- 3(Ori) --> 2
Escherichia	coli	5FA	GCF_002953795.1_ASM295379v1	GREEN	GS1.0	1	2	3	4	5	6	7				Valid	--> 1(Ter) <-- 2 <-- 3(Ori) --> 4 --> 5 --> 6 --> 7
Escherichia	coli	644_PT8	GCF_001650295.1_ASM165029v1	GREEN	GS1.0	1	2	3	4	5	6	7				Valid	--> 1(Ter) <-- 7 <-- 6 <-- 5 <-- 4 <-- 3(Ori) --> 2
Escherichia	coli	6666666_257727_embl	GCF_900184875.1_Unitig	GREEN	GS1.0	1	2	3	4	5	6	7				Valid	--> 1(Ter) <-- 7 <-- 6 <-- 5 <-- 4 <-- 3(Ori) --> 2
Escherichia	coli	675SK2	GCF_003030365.1_ASM303036v1	GREEN	GS1.0	1	2	3	4	5	6	7				Valid	--> 1(Ter) <-- 2 <-- 3(Ori) --> 4 --> 5 --> 6 --> 7
Escherichia	coli	6A	GCF_002952895.1_ASM295289v1	GREEN	GS1.0	1	2	3	4	5	6	7				Valid	--> 1(Ter) <-- 2 <-- 3(Ori) --> 4 --> 5 --> 6 --> 7
Escherichia	coli	6FA	GCF_002952875.1_ASM295287v1	GREEN	GS1.0	1	2	3	4	5	6	7				Valid	--> 1(Ter) <-- 2 <-- 3(Ori) --> 4 --> 5 --> 6 --> 7
Escherichia	coli	7_2	GCF_003856675.1_ASM385667v1	GREEN	GS1.0	1	2	3	4	5	6	7				Valid	--> 1(Ter) <-- 2 <-- 3(Ori) --> 4 --> 5 --> 6 --> 7
Escherichia	coli	7A	GCF_002953775.1_ASM295377v1	GREEN	GS1.0	1	2	3	4	5	6	7				Valid	--> 1(Ter) <-- 2 <-- 3(Ori) --> 4 --> 5 --> 6 --> 7
Escherichia	coli	7FA	GCF_002952855.1_ASM295285v1	GREEN	GS1.0	1	2	3	4	5	6	7				Valid	--> 1(Ter) <-- 2 <-- 3(Ori) --> 4 --> 5 --> 6 --> 7
Escherichia	coli	89_3156	GCF_003018195.1_ASM301819v1	GREEN	GS1.0	1	2	3	4	5	6	7				Valid	--> 1(Ter) <-- 2 <-- 3(Ori) --> 4 --> 5 --> 6 --> 7
Escherichia	coli	8A	GCF_002953035.1_ASM295303v1	GREEN	GS1.0	1	2	3	4	5	6	7				Valid	--> 1(Ter) <-- 2 <-- 3(Ori) --> 4 --> 5 --> 6 --> 7
Escherichia	coli	8FA	GCF_002953755.1_ASM295375v1	GREEN	GS1.0	1	2	3	4	5	6	7				Valid	--> 1(Ter) <-- 2 <-- 3(Ori) --> 4 --> 5 --> 6 --> 7
Escherichia	coli	90_3040	GCF_003019075.1_ASM301907v1	GREEN	GS1.0	1	2	3	4	5	6	7				Valid	--> 1(Ter) <-- 7 <-- 6 <-- 5 <-- 4 <-- 3(Ori) --> 2
Escherichia	coli	90_9280	GCF_002741255.1_ASM274125v1	GREEN	GS1.0	1	2	3	4	5	6	7				Valid	--> 1(Ter) <-- 2 <-- 3(Ori) --> 4 --> 5 --> 6 --> 7
Escherichia	coli	90_9281	GCF_002741455.1_ASM274145v1	GREEN	GS1.0	1	2	3	4	5	6	7				Valid	--> 1(Ter) <-- 7 <-- 6 <-- 5 <-- 4 <-- 3(Ori) --> 2
Escherichia	coli	94_3024	GCF_000801185.2_ASM80118v2	GREEN	GS1.0	1	2	3	4	5	6	7				Valid	--> 1(Ter) <-- 2 <-- 3(Ori) --> 4 --> 5 --> 6 --> 7
Escherichia	coli	95_3322	GCF_003019095.1_ASM301909v1	GREEN	GS1.0	1	2	3	4	5	6	7				Valid	--> 1(Ter) <-- 2 <-- 3(Ori) --> 4 --> 5 --> 6 --> 7
Escherichia	coli	95JB1	GCF_002156825.1_ASM215682v1	GREEN	GS1.0	1	2	3	4	5	6	7				Valid	--> 1(Ter) <-- 2 <-- 3(Ori) --> 4 --> 5 --> 6 --> 7
Escherichia	coli	95NR1	GCF_002156845.1_ASM215684v1	GREEN	GS1.0	1	2	3	4	5	6	7				Valid	--> 1(Ter) <-- 2 <-- 3(Ori) --> 4 --> 5 --> 6 --> 7
Escherichia	coli	97_3250	GCF_003018455.1_ASM301845v1	GREEN	GS1.0	1	2	3	4	5	6	7				Valid	--> 1(Ter) <-- 7 <-- 6 <-- 5 <-- 4 <-- 3(Ori) --> 2
Escherichia	coli	99_3165	GCF_003290205.1_ASM329020v1	GREEN	GS1.0	1	2	3	4	5	6	7				Valid	--> 1(Ter) <-- 7 <-- 6 <-- 5 <-- 4 <-- 3(Ori) --> 2
Escherichia	coli	9A	GCF_002952995.1_ASM295299v1	GREEN	GS1.0	1	2	3	4	5	6	7				Valid	--> 1(Ter) <-- 2 <-- 3(Ori) --> 4 --> 5 --> 6 --> 7
Escherichia	coli	9FA	GCF_002953015.1_ASM295301v1	GREEN	GS1.0	1	2	3	4	5	6	7				Valid	--> 1(Ter) <-- 2 <-- 3(Ori) --> 4 --> 5 --> 6 --> 7
Escherichia	coli	ABU_83972	GCF_000148365.1_ASM14836v1	GREEN	GS1.0	1	2	3	4	5	6	7				Valid	--> 1(Ter) <-- 2 <-- 3(Ori) --> 4 --> 5 --> 6 --> 7
Escherichia	coli	ACN001	GCF_001051135.1_ASM105113v1	GREEN	GS1.0	1	2	3	4	5	6	7				Valid	--> 1(Ter) <-- 2 <-- 3(Ori) --> 4 --> 5 --> 6 --> 7
Escherichia	coli	AMA1167	GCF_002803905.1_ASM280390v1	GREEN	GS1.0	1	2	3	4	5	6	7				Valid	--> 1(Ter) <-- 7 <-- 6 <-- 5 <-- 4 <-- 3(Ori) --> 2
Escherichia	coli	AMSCJX02	GCF_003336405.1_ASM333640v1	GREEN	GS1.0	1	2	3	4	5	6	7				Valid	--> 1(Ter) <-- 2 <-- 3(Ori) --> 4 --> 5 --> 6 --> 7
Escherichia	coli	APEC_O1	GCF_000014845.1_ASM1484v1	GREEN	GS1.0	1	2	3	4	5	6	7				Valid	--> 1(Ter) <-- 2 <-- 3(Ori) --> 4 --> 5 --> 6 --> 7
Escherichia	coli	APEC_O18	GCF_001021615.1_APECO18	GREEN	GS1.0	1	2	3	4	5	6	7				Valid	--> 1(Ter) <-- 2 <-- 3(Ori) --> 4 --> 5 --> 6 --> 7
Escherichia	coli	AR_0006	GCF_002787215.1_ASM278721v1	GREEN	GS1.0	1	2	3	4	5	6	7				Valid	--> 1(Ter) <-- 2 <-- 3(Ori) --> 4 --> 5 --> 6 --> 7
Escherichia	coli	AR_0011	GCF_002788295.1_ASM278829v1	GREEN	GS1.0	1	2	3	4	5	6	7				Valid	--> 1(Ter) <-- 2 <-- 3(Ori) --> 4 --> 5 --> 6 --> 7
Escherichia	coli	AR_0014	GCF_002787315.1_ASM278731v1	GREEN	GS1.0	1	2	3	4	5	6	7				Valid	--> 1(Ter) <-- 7 <-- 6 <-- 5 <-- 4 <-- 3(Ori) --> 2
Escherichia	coli	AR_0015	GCF_002788115.1_ASM278811v1	GREEN	GS1.0	1	2	3	4	5	6	7				Valid	--> 1(Ter) <-- 2 <-- 3(Ori) --> 4 --> 5 --> 6 --> 7
Escherichia	coli	AR_0017	GCF_002796585.1_ASM279658v1	GREEN	GS1.0	1	2	3	4	5	6	7				Valid	--> 1(Ter) <-- 2 <-- 3(Ori) --> 4 --> 5 --> 6 --> 7
Escherichia	coli	AR_0055	GCF_002202175.1_ASM220217v1	GREEN	GS1.0	1	2	3	4	5	6	7				Valid	--> 1(Ter) <-- 2 <-- 3(Ori) --> 4 --> 5 --> 6 --> 7
Escherichia	coli	AR_0058	GCF_002180195.1_ASM218019v1	GREEN	GS1.0	1	2	3	4	5	6	7				Valid	--> 1(Ter) <-- 2 <-- 3(Ori) --> 4 --> 5 --> 6 --> 7
Escherichia	coli	AR_0061	GCF_002056065.1_ASM205606v1	GREEN	GS1.0	1	2	3	4	5	6	7				Valid	--> 1(Ter) <-- 7 <-- 6 <-- 5 <-- 4 <-- 3(Ori) --> 2
Escherichia	coli	AR_0069	GCF_002056145.1_ASM205614v1	GREEN	GS1.0	1	2	3	4	5	6	7				Valid	--> 1(Ter) <-- 2 <-- 3(Ori) --> 4 --> 5 --> 6 --> 7
Escherichia	coli	AR_0077	GCF_002948655.1_ASM294865v1	GREEN	GS1.0	1	2	3	4	5	6	7				Valid	--> 1(Ter) <-- 2 <-- 3(Ori) --> 4 --> 5 --> 6 --> 7
Escherichia	coli	AR_0081	GCF_002996945.1_ASM299694v1	GREEN	GS1.0	1	2	3	4	5	6	7				Valid	--> 1(Ter) <-- 7 <-- 6 <-- 5 <-- 4 <-- 3(Ori) --> 2
Escherichia	coli	AR_0085	GCF_003204155.1_ASM320415v1	GREEN	GS1.0	1	2	3	4	5	6	7				Valid	--> 1(Ter) <-- 2 <-- 3(Ori) --> 4 --> 5 --> 6 --> 7
Escherichia	coli	AR_0086	GCF_003571665.1_ASM357166v1	GREEN	GS1.0	1	2	3	4	5	6	7				Valid	--> 1(Ter) <-- 7 <-- 6 <-- 5 <-- 4 <-- 3(Ori) --> 2
Escherichia	coli	AR_0089	GCF_003571825.1_ASM357182v1	GREEN	GS1.0	1	2	3	4	5	6	7				Valid	--> 1(Ter) <-- 7 <-- 6 <-- 5 <-- 4 <-- 3(Ori) --> 2
Escherichia	coli	AR_0104	GCF_002056635.1_ASM205663v1	GREEN	GS1.0	1	2	3	4	5	6	7				Valid	--> 1(Ter) <-- 7 <-- 6 <-- 5 <-- 4 <-- 3(Ori) --> 2
Escherichia	coli	AR_0114	GCF_002192275.1_ASM219227v1	GREEN	GS1.0	1	2	3	4	5	6	7				Valid	--> 1(Ter) <-- 7 <-- 6 <-- 5 <-- 4 <-- 3(Ori) --> 2
Escherichia	coli	AR_0118	GCF_002055635.1_ASM205563v1	GREEN	GS1.0	1	2	3	4	5	6	7				Valid	--> 1(Ter) <-- 7 <-- 6 <-- 5 <-- 4 <-- 3(Ori) --> 2
Escherichia	coli	AR_0128	GCF_002180275.1_ASM218027v1	GREEN	GS1.0	1	2	3	4	5	6	7				Valid	--> 1(Ter) <-- 7 <-- 6 <-- 5 <-- 4 <-- 3(Ori) --> 2
Escherichia	coli	AR_0137	GCF_002201835.1_ASM220183v1	GREEN	GS1.0	1	2	3	4	5	6	7				Valid	--> 1(Ter) <-- 7 <-- 6 <-- 5 <-- 4 <-- 3(Ori) --> 2
Escherichia	coli	AR_0149	GCF_002180055.1_ASM218005v1	GREEN	GS1.0	1	2	3	4	5	6	7				Valid	--> 1(Ter) <-- 2 <-- 3(Ori) --> 4 --> 5 --> 6 --> 7
Escherichia	coli	AR_0149	GCF_002180095.1_ASM218009v1	GREEN	GS1.0	1	2	3	4	5	6	7				Valid	--> 1(Ter) <-- 7 <-- 6 <-- 5 <-- 4 <-- 3(Ori) --> 2
Escherichia	coli	AR_0150	GCF_002192295.1_ASM219229v1	GREEN	GS1.0	1	2	3	4	5	6	7				Valid	--> 1(Ter) <-- 2 <-- 3(Ori) --> 4 --> 5 --> 6 --> 7
Escherichia	coli	AR_0151	GCF_002180215.1_ASM218021v1	GREEN	GS1.0	1	2	3	4	5	6	7				Valid	--> 1(Ter) <-- 7 <-- 6 <-- 5 <-- 4 <-- 3(Ori) --> 2
Escherichia	coli	AR_0162	GCF_002180135.1_ASM218013v1	GREEN	GS1.0	1	2	3	4	5	6	7				Valid	--> 1(Ter) <-- 7 <-- 6 <-- 5 <-- 4 <-- 3(Ori) --> 2
Escherichia	coli	AR_0369	GCF_002968715.1_ASM296871v1	GREEN	GS1.0	1	2	3	4	5	6	7				Valid	--> 1(Ter) <-- 7 <-- 6 <-- 5 <-- 4 <-- 3(Ori) --> 2
Escherichia	coli	AR_0372	GCF_002968735.1_ASM296873v1	GREEN	GS1.0	1	2	3	4	5	6	7				Valid	--> 1(Ter) <-- 2 <-- 3(Ori) --> 4 --> 5 --> 6 --> 7
Escherichia	coli	AR_0374	GCF_002999075.1_ASM299907v1	GREEN	GS1.0	1	2	3	4	5	6	7				Valid	--> 1(Ter) <-- 7 <-- 6 <-- 5 <-- 4 <-- 3(Ori) --> 2
Escherichia	coli	AR_451	GCF_003288455.1_ASM328845v1	GREEN	GS1.0	1	2	3	4	5	6	7				Valid	--> 1(Ter) <-- 2 <-- 3(Ori) --> 4 --> 5 --> 6 --> 7
Escherichia	coli	AR_452	GCF_003288415.1_ASM328841v1	GREEN	GS1.0	1	2	3	4	5	6	7				Valid	--> 1(Ter) <-- 7 <-- 6 <-- 5 <-- 4 <-- 3(Ori) --> 2
Escherichia	coli	AR434	GCF_003073955.1_ASM307395v1	GREEN	GS1.0	1	2	3	4	5	6	7				Valid	--> 1(Ter) <-- 7 <-- 6 <-- 5 <-- 4 <-- 3(Ori) --> 2
Escherichia	coli	AR435	GCF_003073835.1_ASM307383v1	GREEN	GS1.0	1	2	3	4	5	6	7				Valid	--> 1(Ter) <-- 2 <-- 3(Ori) --> 4 --> 5 --> 6 --> 7
Escherichia	coli	AR436	GCF_003073875.1_ASM307387v1	GREEN	GS1.0	1	2	3	4	5	6	7				Valid	--> 1(Ter) <-- 7 <-- 6 <-- 5 <-- 4 <-- 3(Ori) --> 2
Escherichia	coli	AR437	GCF_003073815.1_ASM307381v1	GREEN	GS1.0	1	2	3	4	5	6	7				Valid	--> 1(Ter) <-- 7 <-- 6 <-- 5 <-- 4 <-- 3(Ori) --> 2
Escherichia	coli	AS19_RrmA_	GCF_002993265.1_ASM299326v1	GREEN	GS1.0	1	2	3	4	5	6	7				Valid	--> 1(Ter) <-- 7 <-- 6 <-- 5 <-- 4 <-- 3(Ori) --> 2
Escherichia	coli	ATCC_11775	GCF_003697165.2_ASM369716v2	GREEN	GS1.0	1	2	3	4	5	6	7				Valid	--> 1(Ter) <-- 7 <-- 6 <-- 5 <-- 4 <-- 3(Ori) --> 2
Escherichia	coli	ATCC_43886	GCF_002741295.1_ASM274129v1	GREEN	GS1.0	1	2	3	4	5	6	7				Valid	--> 1(Ter) <-- 2 <-- 3(Ori) --> 4 --> 5 --> 6 --> 7
Escherichia	coli	ATCC_43896	GCF_002741355.1_ASM274135v1	GREEN	GS1.0	1	2	3	4	5	6	7				Valid	--> 1(Ter) <-- 7 <-- 6 <-- 5 <-- 4 <-- 3(Ori) --> 2
Escherichia	coli	ATCC_8739	GCF_003591595.1_ASM359159v1	GREEN	GS1.0	1	2	3	4	5	6	7				Valid	--> 1(Ter) <-- 7 <-- 6 <-- 5 <-- 4 <-- 3(Ori) --> 2
Escherichia	coli	ATCC_8739	GCF_000019385.1_ASM1938v1	GREEN	GS1.0	1	2	3	4	5	6	7				Valid	--> 1(Ter) <-- 7 <-- 6 <-- 5 <-- 4 <-- 3(Ori) --> 2
Escherichia	coli	B4103_1	GCF_002741475.1_ASM274147v1	GREEN	GS1.0	1	2	3	4	5	6	7				Valid	--> 1(Ter) <-- 7 <-- 6 <-- 5 <-- 4 <-- 3(Ori) --> 2
Escherichia	coli	BA22372	GCF_005671355.1_ASM567135v1	GREEN	GS1.0	1	2	3	4	5	6	7				Valid	--> 1(Ter) <-- 2 <-- 3(Ori) --> 4 --> 5 --> 6 --> 7
Escherichia	coli	BE104	GCF_005890115.1_ASM589011v1	GREEN	GS1.0	1	2	3	4	5	6	7				Valid	--> 1(Ter) <-- 2 <-- 3(Ori) --> 4 --> 5 --> 6 --> 7
Escherichia	coli	BE2_5	GCF_003667385.1_ASM366738v1	GREEN	GS1.0	1	2	3	4	5	6	7				Valid	--> 1(Ter) <-- 7 <-- 6 <-- 5 <-- 4 <-- 3(Ori) --> 2
Escherichia	coli	BH100_substr__MG2014	GCF_002763515.2_ASM276351v3	GREEN	GS1.0	1	2	3	4	5	6	7				Valid	--> 1(Ter) <-- 2 <-- 3(Ori) --> 4 --> 5 --> 6 --> 7
Escherichia	coli	BH100_substr__MG2017	GCF_002859105.1_ASM285910v1	GREEN	GS1.0	1	2	3	4	5	6	7				Valid	--> 1(Ter) <-- 2 <-- 3(Ori) --> 4 --> 5 --> 6 --> 7
Escherichia	coli	BH100L_substr__MG2017	GCF_002887715.1_ASM288771v1	GREEN	GS1.0	1	2	3	4	5	6	7				Valid	--> 1(Ter) <-- 2 <-- 3(Ori) --> 4 --> 5 --> 6 --> 7
Escherichia	coli	BH100N_substr__MG2017	GCF_002900305.1_ASM290030v1	GREEN	GS1.0	1	2	3	4	5	6	7				Valid	--> 1(Ter) <-- 2 <-- 3(Ori) --> 4 --> 5 --> 6 --> 7
Escherichia	coli	BH212	GCF_004358985.1_ASM435898v1	GREEN	GS1.0	1	2	3	4	5	6	7				Valid	--> 1(Ter) <-- 2 <-- 3(Ori) --> 4 --> 5 --> 6 --> 7
Escherichia	coli	BL21__TaKaRa_	GCF_000833145.1_ASM83314v1	GREEN	GS1.0	1	2	3	4	5	6	7				Valid	--> 1(Ter) <-- 2 <-- 3(Ori) --> 4 --> 5 --> 6 --> 7
Escherichia	coli	BL21_DE3_	GCF_000009565.1_ASM956v1	GREEN	GS1.0	1	2	3	4	5	6	7				Valid	--> 1(Ter) <-- 2 <-- 3(Ori) --> 4 --> 5 --> 6 --> 7
Escherichia	coli	BL21_DE3_	GCF_000022665.1_ASM2266v1	GREEN	GS1.0	1	2	3	4	5	6	7				Valid	--> 1(Ter) <-- 2 <-- 3(Ori) --> 4 --> 5 --> 6 --> 7
Escherichia	coli	BL21_Gold_DE3_pLysS_AG	GCF_000023665.1_ASM2366v1	GREEN	GS1.0	1	2	3	4	5	6	7				Valid	--> 1(Ter) <-- 7 <-- 6 <-- 5 <-- 4 <-- 3(Ori) --> 2
Escherichia	coli	BLK16	GCF_002078295.1_ASM207829v1	GREEN	GS1.0	1	2	3	4	5	6	7				Valid	--> 1(Ter) <-- 2 <-- 3(Ori) --> 4 --> 5 --> 6 --> 7
Escherichia	coli	BLK9	GCF_002078275.1_ASM207827v1	GREEN	GS1.0	1	2	3	4	5	6	7				Valid	--> 1(Ter) <-- 2 <-- 3(Ori) --> 4 --> 5 --> 6 --> 7
Escherichia	coli	BLR_DE3_	GCF_002090355.1_ASM209035v1	GREEN	GS1.0	1	2	3	4	5	6	7				Valid	--> 1(Ter) <-- 2 <-- 3(Ori) --> 4 --> 5 --> 6 --> 7
Escherichia	coli	BW25113	GCF_004355105.1_ASM435510v1	GREEN	GS1.0	1	2	3	4	5	6	7				Valid	--> 1(Ter) <-- 2 <-- 3(Ori) --> 4 --> 5 --> 6 --> 7
Escherichia	coli	C	GCF_002079225.1_ASM207922v1	GREEN	GS1.0	1	2	3	4	5	6	7				Valid	--> 1(Ter) <-- 7 <-- 6 <-- 5 <-- 4 <-- 3(Ori) --> 2
Escherichia	coli	C	GCF_003287245.1_ASM328724v1	GREEN	GS1.0	1	2	3	4	5	6	7				Valid	--> 1(Ter) <-- 7 <-- 6 <-- 5 <-- 4 <-- 3(Ori) --> 2
Escherichia	coli	C1	GCF_001900295.1_ASM190029v1	GREEN	GS1.0	1	2	3	4	5	6	7				Valid	--> 1(Ter) <-- 2 <-- 3(Ori) --> 4 --> 5 --> 6 --> 7
Escherichia	coli	C1_057	GCF_004118915.1_ASM411891v1	GREEN	GS1.0	1	2	3	4	5	6	7				Valid	--> 1(Ter) <-- 2 <-- 3(Ori) --> 4 --> 5 --> 6 --> 7
Escherichia	coli	C10	GCF_001900335.1_ASM190033v1	GREEN	GS1.0	1	2	3	4	5	6	7				Valid	--> 1(Ter) <-- 2 <-- 3(Ori) --> 4 --> 5 --> 6 --> 7
Escherichia	coli	C11	GCF_001900355.1_ASM190035v1	GREEN	GS1.0	1	2	3	4	5	6	7				Valid	--> 1(Ter) <-- 7 <-- 6 <-- 5 <-- 4 <-- 3(Ori) --> 2
Escherichia	coli	C2	GCF_001900495.1_ASM190049v1	GREEN	GS1.0	1	2	3	4	5	6	7				Valid	--> 1(Ter) <-- 7 <-- 6 <-- 5 <-- 4 <-- 3(Ori) --> 2
Escherichia	coli	C227_11	GCF_000986765.1_ASM98676v1	GREEN	GS1.0	1	2	3	4	5	6	7				Valid	--> 1(Ter) <-- 7 <-- 6 <-- 5 <-- 4 <-- 3(Ori) --> 2
Escherichia	coli	C2566	GCF_001559615.2_ASM155961v2	GREEN	GS1.0	1	2	3	4	5	6	7				Valid	--> 1(Ter) <-- 2 <-- 3(Ori) --> 4 --> 5 --> 6 --> 7
Escherichia	coli	C3026	GCF_001559675.1_ASM155967v1	GREEN	GS1.0	1	2	3	4	5	6	7				Valid	--> 1(Ter) <-- 2 <-- 3(Ori) --> 4 --> 5 --> 6 --> 7
Escherichia	coli	C3029	GCF_001559635.1_ASM155963v1	GREEN	GS1.0	1	2	3	4	5	6	7				Valid	--> 1(Ter) <-- 2 <-- 3(Ori) --> 4 --> 5 --> 6 --> 7
Escherichia	coli	C4	GCF_001900315.1_ASM190031v1	GREEN	GS1.0	1	2	3	4	5	6	7				Valid	--> 1(Ter) <-- 7 <-- 6 <-- 5 <-- 4 <-- 3(Ori) --> 2
Escherichia	coli	C41_DE3_	GCF_000830035.1_ASM83003v1	GREEN	GS1.0	1	2	3	4	5	6	7				Valid	--> 1(Ter) <-- 2 <-- 3(Ori) --> 4 --> 5 --> 6 --> 7
Escherichia	coli	C43_DE3_	GCF_001039415.1_ASM103941v1	GREEN	GS1.0	1	2	3	4	5	6	7				Valid	--> 1(Ter) <-- 2 <-- 3(Ori) --> 4 --> 5 --> 6 --> 7
Escherichia	coli	C600	GCF_003367885.1_ASM336788v1	GREEN	GS1.0	1	2	3	4	5	6	7				Valid	--> 1(Ter) <-- 7 <-- 6 <-- 5 <-- 4 <-- 3(Ori) --> 2
Escherichia	coli	C8	GCF_001900555.1_ASM190055v1	GREEN	GS1.0	1	2	3	4	5	6	7				Valid	--> 1(Ter) <-- 2 <-- 3(Ori) --> 4 --> 5 --> 6 --> 7
Escherichia	coli	C9	GCF_001900575.1_ASM190057v1	GREEN	GS1.0	1	2	3	4	5	6	7				Valid	--> 1(Ter) <-- 7 <-- 6 <-- 5 <-- 4 <-- 3(Ori) --> 2
Escherichia	coli	CAR	GCF_002899495.1_ASM289949v1	GREEN	GS1.0	1	2	3	4	5	6	7				Valid	--> 1(Ter) <-- 2 <-- 3(Ori) --> 4 --> 5 --> 6 --> 7
Escherichia	coli	CB9615	GCF_000025165.1_ASM2516v1	GREEN	GS1.0	1	2	3	4	5	6	7				Valid	--> 1(Ter) <-- 2 <-- 3(Ori) --> 4 --> 5 --> 6 --> 7
Escherichia	coli	CD306	GCF_001513615.1_ASM151361v1	GREEN	GS1.0	1	2	3	4	5	6	7				Valid	--> 1(Ter) <-- 2 <-- 3(Ori) --> 4 --> 5 --> 6 --> 7
Escherichia	coli	CDC_03_98	GCF_002249955.1_ASM224995v1	GREEN	GS1.0	1	2	3	4	5	6	7				Valid	--> 1(Ter) <-- 7 <-- 6 <-- 5 <-- 4 <-- 3(Ori) --> 2
Escherichia	coli	CE10	GCF_000227625.1_ASM22762v1	GREEN	GS1.0	1	2	3	4	5	6	7				Valid	--> 1(Ter) <-- 2 <-- 3(Ori) --> 4 --> 5 --> 6 --> 7
Escherichia	coli	CFSAN002236	GCF_000464955.2_ASM46495v2	GREEN	GS1.0	1	2	3	4	5	6	7				Valid	--> 1(Ter) <-- 2 <-- 3(Ori) --> 4 --> 5 --> 6 --> 7
Escherichia	coli	CFSAN018748	GCF_003030245.1_ASM303024v1	GREEN	GS1.0	1	2	3	4	5	6	7				Valid	--> 1(Ter) <-- 7 <-- 6 <-- 5 <-- 4 <-- 3(Ori) --> 2
Escherichia	coli	CFSAN027343	GCF_004358405.1_ASM435840v1	GREEN	GS1.0	1	2	3	4	5	6	7				Valid	--> 1(Ter) <-- 2 <-- 3(Ori) --> 4 --> 5 --> 6 --> 7
Escherichia	coli	CFSAN061770	GCF_002278115.2_ASM227811v2	GREEN	GS1.0	1	2	3	4	5	6	7				Valid	--> 1(Ter) <-- 7 <-- 6 <-- 5 <-- 4 <-- 3(Ori) --> 2
Escherichia	coli	CFSAN064035	GCF_003342715.1_ASM334271v1	GREEN	GS1.0	1	2	3	4	5	6	7				Valid	--> 1(Ter) <-- 7 <-- 6 <-- 5 <-- 4 <-- 3(Ori) --> 2
Escherichia	coli	CFSAN064036	GCF_003030025.1_ASM303002v1	GREEN	GS1.0	1	2	3	4	5	6	7				Valid	--> 1(Ter) <-- 2 <-- 3(Ori) --> 4 --> 5 --> 6 --> 7
Escherichia	coli	CFT073	GCF_000007445.1_ASM744v1	GREEN	GS1.0	1	2	3	4	5	6	7				Valid	--> 1(Ter) <-- 2 <-- 3(Ori) --> 4 --> 5 --> 6 --> 7
Escherichia	coli	CI5	GCF_000971615.1_ASM97161v1	GREEN	GS1.0	1	2	3	4	5	6	7				Valid	--> 1(Ter) <-- 7 <-- 6 <-- 5 <-- 4 <-- 3(Ori) --> 2
Escherichia	coli	CIT	GCF_002899535.1_ASM289953v1	GREEN	GS1.0	1	2	3	4	5	6	7				Valid	--> 1(Ter) <-- 2 <-- 3(Ori) --> 4 --> 5 --> 6 --> 7
Escherichia	coli	CJ236	GCF_004358965.1_ASM435896v1	GREEN	GS1.0	1	2	3	4	5	6	7				Valid	--> 1(Ter) <-- 2 <-- 3(Ori) --> 4 --> 5 --> 6 --> 7
Escherichia	coli	clone_D_i14	GCF_000233895.1_ASM23389v1	GREEN	GS1.0	1	2	3	4	5	6	7				Valid	--> 1(Ter) <-- 2 <-- 3(Ori) --> 4 --> 5 --> 6 --> 7
Escherichia	coli	clone_D_i2	GCF_000233875.1_ASM23387v1	GREEN	GS1.0	1	2	3	4	5	6	7				Valid	--> 1(Ter) <-- 2 <-- 3(Ori) --> 4 --> 5 --> 6 --> 7
Escherichia	coli	CP53	GCF_003691425.1_ASM369142v1	GREEN	GS1.0	1	2	3	4	5	6	7				Valid	--> 1(Ter) <-- 7 <-- 6 <-- 5 <-- 4 <-- 3(Ori) --> 2
Escherichia	coli	cq9	GCF_003402955.1_ASM340295v1	GREEN	GS1.0	1	2	3	4	5	6	7				Valid	--> 1(Ter) <-- 2 <-- 3(Ori) --> 4 --> 5 --> 6 --> 7
Escherichia	coli	CRE1	GCF_004135775.1_ASM413577v1	GREEN	GS1.0	1	2	3	4	5	6	7				Valid	--> 1(Ter) <-- 2 <-- 3(Ori) --> 4 --> 5 --> 6 --> 7
Escherichia	coli	CRE10	GCF_004135815.1_ASM413581v1	GREEN	GS1.0	1	2	3	4	5	6	7				Valid	--> 1(Ter) <-- 2 <-- 3(Ori) --> 4 --> 5 --> 6 --> 7
Escherichia	coli	CRE1493	GCF_002860105.1_ASM286010v1	GREEN	GS1.0	1	2	3	4	5	6	7				Valid	--> 1(Ter) <-- 7 <-- 6 <-- 5 <-- 4 <-- 3(Ori) --> 2
Escherichia	coli	CRE1540	GCF_002860085.1_ASM286008v1	GREEN	GS1.0	1	2	3	4	5	6	7				Valid	--> 1(Ter) <-- 7 <-- 6 <-- 5 <-- 4 <-- 3(Ori) --> 2
Escherichia	coli	CREC_532	GCF_002786655.1_ASM278665v1	GREEN	GS1.0	1	2	3	4	5	6	7				Valid	--> 1(Ter) <-- 2 <-- 3(Ori) --> 4 --> 5 --> 6 --> 7
Escherichia	coli	CREC_591	GCF_002787935.1_ASM278793v1	GREEN	GS1.0	1	2	3	4	5	6	7				Valid	--> 1(Ter) <-- 7 <-- 6 <-- 5 <-- 4 <-- 3(Ori) --> 2
Escherichia	coli	CREC_629	GCF_002787545.1_ASM278754v1	GREEN	GS1.0	1	2	3	4	5	6	7				Valid	--> 1(Ter) <-- 7 <-- 6 <-- 5 <-- 4 <-- 3(Ori) --> 2
Escherichia	coli	CV839_15	GCF_002803805.1_ASM280380v2	GREEN	GS1.0	1	2	3	4	5	6	7				Valid	--> 1(Ter) <-- 7 <-- 6 <-- 5 <-- 4 <-- 3(Ori) --> 2
Escherichia	coli	D10	GCF_001900735.1_ASM190073v1	GREEN	GS1.0	1	2	3	4	5	6	7				Valid	--> 1(Ter) <-- 7 <-- 6 <-- 5 <-- 4 <-- 3(Ori) --> 2
Escherichia	coli	D181	GCF_002741275.1_ASM274127v1	GREEN	GS1.0	1	2	3	4	5	6	7				Valid	--> 1(Ter) <-- 2 <-- 3(Ori) --> 4 --> 5 --> 6 --> 7
Escherichia	coli	D2	GCF_001900615.1_ASM190061v1	GREEN	GS1.0	1	2	3	4	5	6	7				Valid	--> 1(Ter) <-- 7 <-- 6 <-- 5 <-- 4 <-- 3(Ori) --> 2
Escherichia	coli	D3	GCF_001900635.1_ASM190063v1	GREEN	GS1.0	1	2	3	4	5	6	7				Valid	--> 1(Ter) <-- 2 <-- 3(Ori) --> 4 --> 5 --> 6 --> 7
Escherichia	coli	D4	GCF_001900655.1_ASM190065v1	GREEN	GS1.0	1	2	3	4	5	6	7				Valid	--> 1(Ter) <-- 2 <-- 3(Ori) --> 4 --> 5 --> 6 --> 7
Escherichia	coli	D5	GCF_001900675.1_ASM190067v1	GREEN	GS1.0	1	2	3	4	5	6	7				Valid	--> 1(Ter) <-- 2 <-- 3(Ori) --> 4 --> 5 --> 6 --> 7
Escherichia	coli	D7	GCF_001900375.1_ASM190037v1	GREEN	GS1.0	1	2	3	4	5	6	7				Valid	--> 1(Ter) <-- 7 <-- 6 <-- 5 <-- 4 <-- 3(Ori) --> 2
Escherichia	coli	D72	GCF_004328685.1_ASM432868v1	GREEN	GS1.0	1	2	3	4	5	6	7				Valid	--> 1(Ter) <-- 7 <-- 6 <-- 5 <-- 4 <-- 3(Ori) --> 2
Escherichia	coli	D8	GCF_001900395.1_ASM190039v1	GREEN	GS1.0	1	2	3	4	5	6	7				Valid	--> 1(Ter) <-- 7 <-- 6 <-- 5 <-- 4 <-- 3(Ori) --> 2
Escherichia	coli	D9	GCF_001900715.1_ASM190071v1	GREEN	GS1.0	1	2	3	4	5	6	7				Valid	--> 1(Ter) <-- 2 <-- 3(Ori) --> 4 --> 5 --> 6 --> 7
Escherichia	coli	DA33133	GCF_003180975.1_ASM318097v1	GREEN	GS1.0	1	2	3	4	5	6	7				Valid	--> 1(Ter) <-- 2 <-- 3(Ori) --> 4 --> 5 --> 6 --> 7
Escherichia	coli	DA33135	GCF_003181035.1_ASM318103v1	GREEN	GS1.0	1	2	3	4	5	6	7				Valid	--> 1(Ter) <-- 7 <-- 6 <-- 5 <-- 4 <-- 3(Ori) --> 2
Escherichia	coli	DH1	GCF_000023365.1_ASM2336v1	GREEN	GS1.0	1	2	3	4	5	6	7				Valid	--> 1(Ter) <-- 7 <-- 6 <-- 5 <-- 4 <-- 3(Ori) --> 2
Escherichia	coli	DH1	GCF_000270105.1_ASM27010v1	GREEN	GS1.0	1	2	3	4	5	6	7				Valid	--> 1(Ter) <-- 2 <-- 3(Ori) --> 4 --> 5 --> 6 --> 7
Escherichia	coli	DH1Ec095	GCF_001183645.1_ASM118364v1	GREEN	GS1.0	1	2	3	4	5	6	7				Valid	--> 1(Ter) <-- 2 <-- 3(Ori) --> 4 --> 5 --> 6 --> 7
Escherichia	coli	DH1Ec104	GCF_001183665.1_ASM118366v1	GREEN	GS1.0	1	2	3	4	5	6	7				Valid	--> 1(Ter) <-- 2 <-- 3(Ori) --> 4 --> 5 --> 6 --> 7
Escherichia	coli	DH1Ec169	GCF_001183685.1_ASM118368v1	GREEN	GS1.0	1	2	3	4	5	6	7				Valid	--> 1(Ter) <-- 2 <-- 3(Ori) --> 4 --> 5 --> 6 --> 7
Escherichia	coli	DH5alpha	GCF_002848225.1_ASM284822v1	GREEN	GS1.0	1	2	3	4	5	6	7				Valid	--> 1(Ter) <-- 2 <-- 3(Ori) --> 4 --> 5 --> 6 --> 7
Escherichia	coli	DH5alpha	GCF_002899475.1_ASM289947v1	GREEN	GS1.0	1	2	3	4	5	6	7				Valid	--> 1(Ter) <-- 7 <-- 6 <-- 5 <-- 4 <-- 3(Ori) --> 2
Escherichia	coli	DHB4	GCF_001559655.1_ASM155965v1	GREEN	GS1.0	1	2	3	4	5	6	7				Valid	--> 1(Ter) <-- 2 <-- 3(Ori) --> 4 --> 5 --> 6 --> 7
Escherichia	coli	DSM_103246	GCF_002058765.1_ASM205876v1	GREEN	GS1.0	1	2	3	4	5	6	7				Valid	--> 1(Ter) <-- 7 <-- 6 <-- 5 <-- 4 <-- 3(Ori) --> 2
Escherichia	coli	DTU_1	GCF_002934025.1_ASM293402v1	GREEN	GS1.0	1	2	3	4	5	6	7				Valid	--> 1(Ter) <-- 2 <-- 3(Ori) --> 4 --> 5 --> 6 --> 7
Escherichia	coli	E_1246	GCF_004011015.1_ASM401101v1	GREEN	GS1.0	1	2	3	4	5	6	7				Valid	--> 1(Ter) <-- 2 <-- 3(Ori) --> 4 --> 5 --> 6 --> 7
Escherichia	coli	E2348_69	GCF_000026545.1_ASM2654v1	GREEN	GS1.0	1	2	3	4	5	6	7				Valid	--> 1(Ter) <-- 2 <-- 3(Ori) --> 4 --> 5 --> 6 --> 7
Escherichia	coli	E24377A	GCF_000017745.1_ASM1774v1	GREEN	GS1.0	1	2	3	4	5	6	7				Valid	--> 1(Ter) <-- 2 <-- 3(Ori) --> 4 --> 5 --> 6 --> 7
Escherichia	coli	E2855	GCF_003966425.1_ASM396642v1	GREEN	GS1.0	1	2	3	4	5	6	7				Valid	--> 1(Ter) <-- 2 <-- 3(Ori) --> 4 --> 5 --> 6 --> 7
Escherichia	coli	E308	GCF_003443815.1_ASM344381v1	GREEN	GS1.0	1	2	3	4	5	6	7				Valid	--> 1(Ter) <-- 7 <-- 6 <-- 5 <-- 4 <-- 3(Ori) --> 2
Escherichia	coli	E41_1	GCF_003194345.1_ASM319434v1	GREEN	GS1.0	1	2	3	4	5	6	7				Valid	--> 1(Ter) <-- 7 <-- 6 <-- 5 <-- 4 <-- 3(Ori) --> 2
Escherichia	coli	E706	GCF_003443795.1_ASM344379v1	GREEN	GS1.0	1	2	3	4	5	6	7				Valid	--> 1(Ter) <-- 7 <-- 6 <-- 5 <-- 4 <-- 3(Ori) --> 2
Escherichia	coli	EC_129	GCF_005156265.1_ASM515626v1	GREEN	GS1.0	1	2	3	4	5	6	7				Valid	--> 1(Ter) <-- 7 <-- 6 <-- 5 <-- 4 <-- 3(Ori) --> 2
Escherichia	coli	EC_1639	GCF_900497485.1_ASM90049748v1	GREEN	GS1.0	1	2	3	4	5	6	7				Valid	--> 1(Ter) <-- 2 <-- 3(Ori) --> 4 --> 5 --> 6 --> 7
Escherichia	coli	EC_7215	GCF_900497455.1_ASM90049745v1	GREEN	GS1.0	1	2	3	4	5	6	7				Valid	--> 1(Ter) <-- 2 <-- 3(Ori) --> 4 --> 5 --> 6 --> 7
Escherichia	coli	EC_TO143	GCF_900497415.1_ASM90049741v1	GREEN	GS1.0	1	2	3	4	5	6	7				Valid	--> 1(Ter) <-- 7 <-- 6 <-- 5 <-- 4 <-- 3(Ori) --> 2
Escherichia	coli	EC_TO75	GCF_900497095.1_ASM90049709v1	GREEN	GS1.0	1	2	3	4	5	6	7				Valid	--> 1(Ter) <-- 7 <-- 6 <-- 5 <-- 4 <-- 3(Ori) --> 2
Escherichia	coli	EC1515	GCF_002196495.1_ASM219649v1	GREEN	GS1.0	1	2	3	4	5	6	7				Valid	--> 1(Ter) <-- 7 <-- 6 <-- 5 <-- 4 <-- 3(Ori) --> 2
Escherichia	coli	EC25	GCF_004088295.1_ASM408829v1	GREEN	GS1.0	1	2	3	4	5	6	7				Valid	--> 1(Ter) <-- 7 <-- 6 <-- 5 <-- 4 <-- 3(Ori) --> 2
Escherichia	coli	EC4115	GCF_000021125.1_ASM2112v1	GREEN	GS1.0	1	2	3	4	5	6	7				Valid	--> 1(Ter) <-- 2 <-- 3(Ori) --> 4 --> 5 --> 6 --> 7
Escherichia	coli	EC590	GCF_001682305.2_ASM168230v2	GREEN	GS1.0	1	2	3	4	5	6	7				Valid	--> 1(Ter) <-- 7 <-- 6 <-- 5 <-- 4 <-- 3(Ori) --> 2
Escherichia	coli	EC958	GCF_000285655.3_EC958.v1	GREEN	GS1.0	1	2	3	4	5	6	7				Valid	--> 1(Ter) <-- 2 <-- 3(Ori) --> 4 --> 5 --> 6 --> 7
Escherichia	coli	EC974	GCF_002196475.1_ASM219647v1	GREEN	GS1.0	1	2	3	4	5	6	7				Valid	--> 1(Ter) <-- 2 <-- 3(Ori) --> 4 --> 5 --> 6 --> 7
Escherichia	coli	ECC_1470	GCF_000831565.1_ASM83156v1	GREEN	GS1.0	1	2	3	4	5	6	7				Valid	--> 1(Ter) <-- 2 <-- 3(Ori) --> 4 --> 5 --> 6 --> 7
Escherichia	coli	ECCNB20_2	GCF_004006575.1_ASM400657v1	GREEN	GS1.0	1	2	3	4	5	6	7				Valid	--> 1(Ter) <-- 7 <-- 6 <-- 5 <-- 4 <-- 3(Ori) --> 2
Escherichia	coli	ECCRA_119	GCF_003122105.1_ASM312210v1	GREEN	GS1.0	1	2	3	4	5	6	7				Valid	--> 1(Ter) <-- 7 <-- 6 <-- 5 <-- 4 <-- 3(Ori) --> 2
Escherichia	coli	ECCWS199	GCF_003571765.1_ASM357176v1	GREEN	GS1.0	1	2	3	4	5	6	7				Valid	--> 1(Ter) <-- 7 <-- 6 <-- 5 <-- 4 <-- 3(Ori) --> 2
Escherichia	coli	EcMAD1	GCF_901733115.1_Escherichia_coli_MAD	GREEN	GS1.0	1	2	3	4	5	6	7				Valid	--> 1(Ter) <-- 2 <-- 3(Ori) --> 4 --> 5 --> 6 --> 7
Escherichia	coli	Eco889	GCF_001663475.1_ASM166347v1	GREEN	GS1.0	1	2	3	4	5	6	7				Valid	--> 1(Ter) <-- 2 <-- 3(Ori) --> 4 --> 5 --> 6 --> 7
Escherichia	coli	Ecol_224	GCF_002011945.1_ASM201194v1	GREEN	GS1.0	1	2	3	4	5	6	7				Valid	--> 1(Ter) <-- 7 <-- 6 <-- 5 <-- 4 <-- 3(Ori) --> 2
Escherichia	coli	Ecol_244	GCF_002012305.1_ASM201230v1	GREEN	GS1.0	1	2	3	4	5	6	7				Valid	--> 1(Ter) <-- 7 <-- 6 <-- 5 <-- 4 <-- 3(Ori) --> 2
Escherichia	coli	Ecol_276	GCF_002011965.1_ASM201196v1	GREEN	GS1.0	1	2	3	4	5	6	7				Valid	--> 1(Ter) <-- 2 <-- 3(Ori) --> 4 --> 5 --> 6 --> 7
Escherichia	coli	Ecol_316	GCF_002011985.1_ASM201198v1	GREEN	GS1.0	1	2	3	4	5	6	7				Valid	--> 1(Ter) <-- 2 <-- 3(Ori) --> 4 --> 5 --> 6 --> 7
Escherichia	coli	Ecol_422	GCF_002012185.1_ASM201218v1	GREEN	GS1.0	1	2	3	4	5	6	7				Valid	--> 1(Ter) <-- 2 <-- 3(Ori) --> 4 --> 5 --> 6 --> 7
Escherichia	coli	Ecol_448	GCF_001618365.1_ASM161836v1	GREEN	GS1.0	1	2	3	4	5	6	7				Valid	--> 1(Ter) <-- 2 <-- 3(Ori) --> 4 --> 5 --> 6 --> 7
Escherichia	coli	Ecol_517	GCF_002012005.1_ASM201200v1	GREEN	GS1.0	1	2	3	4	5	6	7				Valid	--> 1(Ter) <-- 7 <-- 6 <-- 5 <-- 4 <-- 3(Ori) --> 2
Escherichia	coli	Ecol_656	GCF_002012065.1_ASM201206v1	GREEN	GS1.0	1	2	3	4	5	6	7				Valid	--> 1(Ter) <-- 2 <-- 3(Ori) --> 4 --> 5 --> 6 --> 7
Escherichia	coli	Ecol_743	GCF_001618325.1_ASM161832v1	GREEN	GS1.0	1	2	3	4	5	6	7				Valid	--> 1(Ter) <-- 2 <-- 3(Ori) --> 4 --> 5 --> 6 --> 7
Escherichia	coli	Ecol_745	GCF_001618345.2_ASM161834v2	GREEN	GS1.0	1	2	3	4	5	6	7				Valid	--> 1(Ter) <-- 7 <-- 6 <-- 5 <-- 4 <-- 3(Ori) --> 2
Escherichia	coli	Ecol_867	GCF_002012205.1_ASM201220v1	GREEN	GS1.0	1	2	3	4	5	6	7				Valid	--> 1(Ter) <-- 2 <-- 3(Ori) --> 4 --> 5 --> 6 --> 7
Escherichia	coli	Ecol_881	GCF_002012225.1_ASM201222v1	GREEN	GS1.0	1	2	3	4	5	6	7				Valid	--> 1(Ter) <-- 7 <-- 6 <-- 5 <-- 4 <-- 3(Ori) --> 2
Escherichia	coli	Ecol_AZ146	GCF_002012085.1_ASM201208v1	GREEN	GS1.0	1	2	3	4	5	6	7				Valid	--> 1(Ter) <-- 2 <-- 3(Ori) --> 4 --> 5 --> 6 --> 7
Escherichia	coli	Ecol_AZ147	GCF_002012105.1_ASM201210v1	GREEN	GS1.0	1	2	3	4	5	6	7				Valid	--> 1(Ter) <-- 7 <-- 6 <-- 5 <-- 4 <-- 3(Ori) --> 2
Escherichia	coli	Ecol_AZ153	GCF_002012245.1_ASM201224v1	GREEN	GS1.0	1	2	3	4	5	6	7				Valid	--> 1(Ter) <-- 2 <-- 3(Ori) --> 4 --> 5 --> 6 --> 7
Escherichia	coli	Ecol_AZ155	GCF_002012125.1_ASM201212v1	GREEN	GS1.0	1	2	3	4	5	6	7				Valid	--> 1(Ter) <-- 2 <-- 3(Ori) --> 4 --> 5 --> 6 --> 7
Escherichia	coli	Ecol_AZ159	GCF_002012145.1_ASM201214v1	GREEN	GS1.0	1	2	3	4	5	6	7				Valid	--> 1(Ter) <-- 7 <-- 6 <-- 5 <-- 4 <-- 3(Ori) --> 2
Escherichia	coli	Ecol_AZ161	GCF_002012265.1_ASM201226v1	GREEN	GS1.0	1	2	3	4	5	6	7				Valid	--> 1(Ter) <-- 7 <-- 6 <-- 5 <-- 4 <-- 3(Ori) --> 2
Escherichia	coli	Ecol_AZ162	GCF_002012165.1_ASM201216v1	GREEN	GS1.0	1	2	3	4	5	6	7				Valid	--> 1(Ter) <-- 7 <-- 6 <-- 5 <-- 4 <-- 3(Ori) --> 2
Escherichia	coli	ecoli019	GCF_900618295.1_ecoli019	GREEN	GS1.0	1	2	3	4	5	6	7				Valid	--> 1(Ter) <-- 2 <-- 3(Ori) --> 4 --> 5 --> 6 --> 7
Escherichia	coli	ECONIH1	GCF_000784925.1_ASM78492v1	GREEN	GS1.0	1	2	3	4	5	6	7				Valid	--> 1(Ter) <-- 2 <-- 3(Ori) --> 4 --> 5 --> 6 --> 7
Escherichia	coli	ECONIH2	GCF_001675145.1_ASM167514v1	GREEN	GS1.0	1	2	3	4	5	6	7				Valid	--> 1(Ter) <-- 2 <-- 3(Ori) --> 4 --> 5 --> 6 --> 7
Escherichia	coli	ECONIH4	GCF_002934895.1_ASM293489v1	GREEN	GS1.0	1	2	3	4	5	6	7				Valid	--> 1(Ter) <-- 7 <-- 6 <-- 5 <-- 4 <-- 3(Ori) --> 2
Escherichia	coli	ECONIH5	GCF_002903105.1_ASM290310v1	GREEN	GS1.0	1	2	3	4	5	6	7				Valid	--> 1(Ter) <-- 7 <-- 6 <-- 5 <-- 4 <-- 3(Ori) --> 2
Escherichia	coli	ECONIH6	GCF_002903125.1_ASM290312v1	GREEN	GS1.0	1	2	3	4	5	6	7				Valid	--> 1(Ter) <-- 7 <-- 6 <-- 5 <-- 4 <-- 3(Ori) --> 2
Escherichia	coli	ECP17_1298	GCF_005885915.1_ASM588591v1	GREEN	GS1.0	1	2	3	4	5	6	7				Valid	--> 1(Ter) <-- 7 <-- 6 <-- 5 <-- 4 <-- 3(Ori) --> 2
Escherichia	coli	ECZP248	GCF_004006545.1_ASM400654v1	GREEN	GS1.0	1	2	3	4	5	6	7				Valid	--> 1(Ter) <-- 7 <-- 6 <-- 5 <-- 4 <-- 3(Ori) --> 2
Escherichia	coli	EDL933	GCF_000732965.1_ASM73296v1	GREEN	GS1.0	1	2	3	4	5	6	7				Valid	--> 1(Ter) <-- 2 <-- 3(Ori) --> 4 --> 5 --> 6 --> 7
Escherichia	coli	EK2009	GCF_005954625.1_ASM595462v1	GREEN	GS1.0	1	2	3	4	5	6	7				Valid	--> 1(Ter) <-- 2 <-- 3(Ori) --> 4 --> 5 --> 6 --> 7
Escherichia	coli	EPEC_E2348_69_variety_2	GCF_900149915.1_EPEC-E2348_69-V2	GREEN	GS1.0	1	2	3	4	5	6	7				Valid	--> 1(Ter) <-- 2 <-- 3(Ori) --> 4 --> 5 --> 6 --> 7
Escherichia	coli	EPEC1	GCF_900149875.1_EPEC1	GREEN	GS1.0	1	2	3	4	5	6	7				Valid	--> 1(Ter) <-- 7 <-- 6 <-- 5 <-- 4 <-- 3(Ori) --> 2
Escherichia	coli	ER1709	GCF_003717595.1_ASM371759v1	GREEN	GS1.0	1	2	3	4	5	6	7				Valid	--> 1(Ter) <-- 2 <-- 3(Ori) --> 4 --> 5 --> 6 --> 7
Escherichia	coli	ER1821R	GCF_001663075.1_ASM166307v1	GREEN	GS1.0	1	2	3	4	5	6	7				Valid	--> 1(Ter) <-- 7 <-- 6 <-- 5 <-- 4 <-- 3(Ori) --> 2
Escherichia	coli	ER2796	GCF_000800215.1_ASM80021v1	GREEN	GS1.0	1	2	3	4	5	6	7				Valid	--> 1(Ter) <-- 2 <-- 3(Ori) --> 4 --> 5 --> 6 --> 7
Escherichia	coli	ER3413	GCF_000800765.1_ASM80076v1	GREEN	GS1.0	1	2	3	4	5	6	7				Valid	--> 1(Ter) <-- 2 <-- 3(Ori) --> 4 --> 5 --> 6 --> 7
Escherichia	coli	ER3435	GCF_000974885.1_ASM97488v1	GREEN	GS1.0	1	2	3	4	5	6	7				Valid	--> 1(Ter) <-- 2 <-- 3(Ori) --> 4 --> 5 --> 6 --> 7
Escherichia	coli	ER3440	GCF_000974465.1_ASM97446v1	GREEN	GS1.0	1	2	3	4	5	6	7				Valid	--> 1(Ter) <-- 2 <-- 3(Ori) --> 4 --> 5 --> 6 --> 7
Escherichia	coli	ER3445	GCF_000974535.1_ASM97453v1	GREEN	GS1.0	1	2	3	4	5	6	7				Valid	--> 1(Ter) <-- 2 <-- 3(Ori) --> 4 --> 5 --> 6 --> 7
Escherichia	coli	ER3446	GCF_000974825.1_ASM97482v1	GREEN	GS1.0	1	2	3	4	5	6	7				Valid	--> 1(Ter) <-- 2 <-- 3(Ori) --> 4 --> 5 --> 6 --> 7
Escherichia	coli	ER3454	GCF_000974405.1_ASM97440v1	GREEN	GS1.0	1	2	3	4	5	6	7				Valid	--> 1(Ter) <-- 2 <-- 3(Ori) --> 4 --> 5 --> 6 --> 7
Escherichia	coli	ER3466	GCF_000974575.1_ASM97457v1	GREEN	GS1.0	1	2	3	4	5	6	7				Valid	--> 1(Ter) <-- 2 <-- 3(Ori) --> 4 --> 5 --> 6 --> 7
Escherichia	coli	ER3475	GCF_000974865.1_ASM97486v1	GREEN	GS1.0	1	2	3	4	5	6	7				Valid	--> 1(Ter) <-- 2 <-- 3(Ori) --> 4 --> 5 --> 6 --> 7
Escherichia	coli	ER3476	GCF_000974505.1_ASM97450v1	GREEN	GS1.0	1	2	3	4	5	6	7				Valid	--> 1(Ter) <-- 2 <-- 3(Ori) --> 4 --> 5 --> 6 --> 7
Escherichia	coli	Es_ST2350_SE1_NDM_03_2018	GCF_003355175.1_ASM335517v1	GREEN	GS1.0	1	2	3	4	5	6	7				Valid	--> 1(Ter) <-- 2 <-- 3(Ori) --> 4 --> 5 --> 6 --> 7
Escherichia	coli	Es_ST410_NW1_NDM_09_2017	GCF_003351385.1_ASM335138v1	GREEN	GS1.0	1	2	3	4	5	6	7				Valid	--> 1(Ter) <-- 2 <-- 3(Ori) --> 4 --> 5 --> 6 --> 7
Escherichia	coli	Es_ST80_L1_NDM_10_2017	GCF_003346835.1_ASM334683v1	GREEN	GS1.0	1	2	3	4	5	6	7				Valid	--> 1(Ter) <-- 7 <-- 6 <-- 5 <-- 4 <-- 3(Ori) --> 2
Escherichia	coli	Escherichia_coli_str__3426	GCF_900520385.1_ASM90052038v1	GREEN	GS1.0	1	2	3	4	5	6	7				Valid	--> 1(Ter) <-- 2 <-- 3(Ori) --> 4 --> 5 --> 6 --> 7
Escherichia	coli	Escherichia_coli_str__TO124	GCF_900520345.1_ASM90052034v1	GREEN	GS1.0	1	2	3	4	5	6	7				Valid	--> 1(Ter) <-- 7 <-- 6 <-- 5 <-- 4 <-- 3(Ori) --> 2
Escherichia	coli	Escherichia_coli_str__TO148	GCF_900520395.1_ASM90052039v1	GREEN	GS1.0	1	2	3	4	5	6	7				Valid	--> 1(Ter) <-- 7 <-- 6 <-- 5 <-- 4 <-- 3(Ori) --> 2
Escherichia	coli	Escherichia_coli_str__TO217	GCF_900520365.1_ASM90052036v1	GREEN	GS1.0	1	2	3	4	5	6	7				Valid	--> 1(Ter) <-- 7 <-- 6 <-- 5 <-- 4 <-- 3(Ori) --> 2
Escherichia	coli	Escherichia_coli_str__TO6	GCF_900520285.1_ASM90052028v1	GREEN	GS1.0	1	2	3	4	5	6	7				Valid	--> 1(Ter) <-- 7 <-- 6 <-- 5 <-- 4 <-- 3(Ori) --> 2
Escherichia	coli	Escherichia_coli_str__TO60	GCF_900520325.1_ASM90052032v1	GREEN	GS1.0	1	2	3	4	5	6	7				Valid	--> 1(Ter) <-- 7 <-- 6 <-- 5 <-- 4 <-- 3(Ori) --> 2
Escherichia	coli	Escherichia_coli_str__TO73	GCF_900520305.1_ASM90052030v1	GREEN	GS1.0	1	2	3	4	5	6	7				Valid	--> 1(Ter) <-- 7 <-- 6 <-- 5 <-- 4 <-- 3(Ori) --> 2
Escherichia	coli	ETEC_2264	GCF_002302335.1_ASM230233v1	GREEN	GS1.0	1	2	3	4	5	6	7				Valid	--> 1(Ter) <-- 2 <-- 3(Ori) --> 4 --> 5 --> 6 --> 7
Escherichia	coli	ETEC_2265	GCF_002302315.1_ASM230231v1	GREEN	GS1.0	1	2	3	4	5	6	7				Valid	--> 1(Ter) <-- 2 <-- 3(Ori) --> 4 --> 5 --> 6 --> 7
Escherichia	coli	ETEC_H10407	GCF_000210475.1_ASM21047v1	GREEN	GS1.0	1	2	3	4	5	6	7				Valid	--> 1(Ter) <-- 2 <-- 3(Ori) --> 4 --> 5 --> 6 --> 7
Escherichia	coli	ExPEC_XM	GCF_002844685.1_ASM284468v1	GREEN	GS1.0	1	2	3	4	5	6	7				Valid	--> 1(Ter) <-- 2 <-- 3(Ori) --> 4 --> 5 --> 6 --> 7
Escherichia	coli	F5505_C1	GCF_002741315.1_ASM274131v1	GREEN	GS1.0	1	2	3	4	5	6	7				Valid	--> 1(Ter) <-- 7 <-- 6 <-- 5 <-- 4 <-- 3(Ori) --> 2
Escherichia	coli	F5656C1	GCF_002741335.1_ASM274133v1	GREEN	GS1.0	1	2	3	4	5	6	7				Valid	--> 1(Ter) <-- 7 <-- 6 <-- 5 <-- 4 <-- 3(Ori) --> 2
Escherichia	coli	F6326_C1	GCF_002741495.1_ASM274149v1	GREEN	GS1.0	1	2	3	4	5	6	7				Valid	--> 1(Ter) <-- 2 <-- 3(Ori) --> 4 --> 5 --> 6 --> 7
Escherichia	coli	F6699	GCF_002741515.1_ASM274151v1	GREEN	GS1.0	1	2	3	4	5	6	7				Valid	--> 1(Ter) <-- 7 <-- 6 <-- 5 <-- 4 <-- 3(Ori) --> 2
Escherichia	coli	F8111_1SC3	GCF_002741535.1_ASM274153v1	GREEN	GS1.0	1	2	3	4	5	6	7				Valid	--> 1(Ter) <-- 2 <-- 3(Ori) --> 4 --> 5 --> 6 --> 7
Escherichia	coli	f9610206_5e81_11e8_bf7f_3c4a9275d6c8	GCF_900747785.1_VREC0864_Chromosome	GREEN	GS1.0	1	2	3	4	5	6	7				Valid	--> 1(Ter) <-- 7 <-- 6 <-- 5 <-- 4 <-- 3(Ori) --> 2
Escherichia	coli	f974b26a_5e81_11e8_bf7f_3c4a9275d6c8	GCF_900747775.1_VREC0761_Chromosome	GREEN	GS1.0	1	2	3	4	5	6	7				Valid	--> 1(Ter) <-- 2 <-- 3(Ori) --> 4 --> 5 --> 6 --> 7
Escherichia	coli	F9792	GCF_002741555.1_ASM274155v1	GREEN	GS1.0	1	2	3	4	5	6	7				Valid	--> 1(Ter) <-- 2 <-- 3(Ori) --> 4 --> 5 --> 6 --> 7
Escherichia	coli	FAM21845	GCF_002077195.1_ASM207719v1	GREEN	GS1.0	1	2	3	4	5	6	7				Valid	--> 1(Ter) <-- 2 <-- 3(Ori) --> 4 --> 5 --> 6 --> 7
Escherichia	coli	FDAARGOS_144	GCF_002944935.1_ASM294493v1	GREEN	GS1.0	1	2	3	4	5	6	7				Valid	--> 1(Ter) <-- 2 <-- 3(Ori) --> 4 --> 5 --> 6 --> 7
Escherichia	coli	FDAARGOS_348	GCF_002209105.2_ASM220910v2	GREEN	GS1.0	1	2	3	4	5	6	7				Valid	--> 1(Ter) <-- 2 <-- 3(Ori) --> 4 --> 5 --> 6 --> 7
Escherichia	coli	FDAARGOS_349	GCF_002983645.1_ASM298364v1	GREEN	GS1.0	1	2	3	4	5	6	7				Valid	--> 1(Ter) <-- 2 <-- 3(Ori) --> 4 --> 5 --> 6 --> 7
Escherichia	coli	FDAARGOS_401	GCF_002393465.1_ASM239346v1	GREEN	GS1.0	1	2	3	4	5	6	7				Valid	--> 1(Ter) <-- 7 <-- 6 <-- 5 <-- 4 <-- 3(Ori) --> 2
Escherichia	coli	FDAARGOS_403	GCF_002393365.1_ASM239336v1	GREEN	GS1.0	1	2	3	4	5	6	7				Valid	--> 1(Ter) <-- 2 <-- 3(Ori) --> 4 --> 5 --> 6 --> 7
Escherichia	coli	FDAARGOS_433	GCF_002589795.1_ASM258979v1	GREEN	GS1.0	1	2	3	4	5	6	7				Valid	--> 1(Ter) <-- 7 <-- 6 <-- 5 <-- 4 <-- 3(Ori) --> 2
Escherichia	coli	FDAARGOS_497	GCF_003812945.1_ASM381294v1	GREEN	GS1.0	1	2	3	4	5	6	7				Valid	--> 1(Ter) <-- 2 <-- 3(Ori) --> 4 --> 5 --> 6 --> 7
Escherichia	coli	FDAARGOS_536	GCF_003812625.1_ASM381262v1	GREEN	GS1.0	1	2	3	4	5	6	7				Valid	--> 1(Ter) <-- 2 <-- 3(Ori) --> 4 --> 5 --> 6 --> 7
Escherichia	coli	FHI_NMBU_03	GCF_002951855.1_ASM295185v1	GREEN	GS1.0	1	2	3	4	5	6	7				Valid	--> 1(Ter) <-- 2 <-- 3(Ori) --> 4 --> 5 --> 6 --> 7
Escherichia	coli	FMU073332	GCF_001888075.1_ASM188807v1	GREEN	GS1.0	1	2	3	4	5	6	7				Valid	--> 1(Ter) <-- 7 <-- 6 <-- 5 <-- 4 <-- 3(Ori) --> 2
Escherichia	coli	FORC_029	GCF_001886895.1_ASM188689v1	GREEN	GS1.0	1	2	3	4	5	6	7				Valid	--> 1(Ter) <-- 7 <-- 6 <-- 5 <-- 4 <-- 3(Ori) --> 2
Escherichia	coli	FORC_031	GCF_001750845.1_ASM175084v1	GREEN	GS1.0	1	2	3	4	5	6	7				Valid	--> 1(Ter) <-- 7 <-- 6 <-- 5 <-- 4 <-- 3(Ori) --> 2
Escherichia	coli	FORC_041	GCF_001886935.1_ASM188693v1	GREEN	GS1.0	1	2	3	4	5	6	7				Valid	--> 1(Ter) <-- 7 <-- 6 <-- 5 <-- 4 <-- 3(Ori) --> 2
Escherichia	coli	FORC_042	GCF_002952695.1_ASM295269v1	GREEN	GS1.0	1	2	3	4	5	6	7				Valid	--> 1(Ter) <-- 7 <-- 6 <-- 5 <-- 4 <-- 3(Ori) --> 2
Escherichia	coli	FORC_043	GCF_002214745.2_ASM221474v2	GREEN	GS1.0	1	2	3	4	5	6	7				Valid	--> 1(Ter) <-- 7 <-- 6 <-- 5 <-- 4 <-- 3(Ori) --> 2
Escherichia	coli	FORC_044	GCF_002220265.1_ASM222026v1	GREEN	GS1.0	1	2	3	4	5	6	7				Valid	--> 1(Ter) <-- 7 <-- 6 <-- 5 <-- 4 <-- 3(Ori) --> 2
Escherichia	coli	FORC_064	GCF_003352425.1_ASM335242v1	GREEN	GS1.0	1	2	3	4	5	6	7				Valid	--> 1(Ter) <-- 7 <-- 6 <-- 5 <-- 4 <-- 3(Ori) --> 2
Escherichia	coli	FORC_069	GCF_003491165.1_ASM349116v1	GREEN	GS1.0	1	2	3	4	5	6	7				Valid	--> 1(Ter) <-- 7 <-- 6 <-- 5 <-- 4 <-- 3(Ori) --> 2
Escherichia	coli	FORC_081	GCF_004368015.1_ASM436801v1	GREEN	GS1.0	1	2	3	4	5	6	7				Valid	--> 1(Ter) <-- 7 <-- 6 <-- 5 <-- 4 <-- 3(Ori) --> 2
Escherichia	coli	FORC_082	GCF_004135855.1_ASM413585v1	GREEN	GS1.0	1	2	3	4	5	6	7				Valid	--> 1(Ter) <-- 7 <-- 6 <-- 5 <-- 4 <-- 3(Ori) --> 2
Escherichia	coli	FRIK2069	GCF_001651925.2_ASM165192v2	GREEN	GS1.0	1	2	3	4	5	6	7				Valid	--> 1(Ter) <-- 2 <-- 3(Ori) --> 4 --> 5 --> 6 --> 7
Escherichia	coli	FRIK2455	GCF_001651965.2_ASM165196v2	GREEN	GS1.0	1	2	3	4	5	6	7				Valid	--> 1(Ter) <-- 2 <-- 3(Ori) --> 4 --> 5 --> 6 --> 7
Escherichia	coli	FRIK2533	GCF_001651945.2_ASM165194v2	GREEN	GS1.0	1	2	3	4	5	6	7				Valid	--> 1(Ter) <-- 2 <-- 3(Ori) --> 4 --> 5 --> 6 --> 7
Escherichia	coli	FRIK944	GCF_001695515.1_ASM169551v1	GREEN	GS1.0	1	2	3	4	5	6	7				Valid	--> 1(Ter) <-- 2 <-- 3(Ori) --> 4 --> 5 --> 6 --> 7
Escherichia	coli	FWSEC0001	GCF_005037725.1_ASM503772v2	GREEN	GS1.0	1	2	3	4	5	6	7				Valid	--> 1(Ter) <-- 7 <-- 6 <-- 5 <-- 4 <-- 3(Ori) --> 2
Escherichia	coli	FWSEC0002	GCF_005037815.1_ASM503781v2	GREEN	GS1.0	1	2	3	4	5	6	7				Valid	--> 1(Ter) <-- 7 <-- 6 <-- 5 <-- 4 <-- 3(Ori) --> 2
Escherichia	coli	FWSEC0004	GCF_005037735.1_ASM503773v2	GREEN	GS1.0	1	2	3	4	5	6	7				Valid	--> 1(Ter) <-- 7 <-- 6 <-- 5 <-- 4 <-- 3(Ori) --> 2
Escherichia	coli	FWSEC0006	GCF_005037715.1_ASM503771v2	GREEN	GS1.0	1	2	3	4	5	6	7				Valid	--> 1(Ter) <-- 7 <-- 6 <-- 5 <-- 4 <-- 3(Ori) --> 2
Escherichia	coli	FWSEC0007	GCF_005037795.1_ASM503779v2	GREEN	GS1.0	1	2	3	4	5	6	7				Valid	--> 1(Ter) <-- 7 <-- 6 <-- 5 <-- 4 <-- 3(Ori) --> 2
Escherichia	coli	FWSEC0008	GCF_005037775.1_ASM503777v2	GREEN	GS1.0	1	2	3	4	5	6	7				Valid	--> 1(Ter) <-- 7 <-- 6 <-- 5 <-- 4 <-- 3(Ori) --> 2
Escherichia	coli	FWSEC0009	GCF_005014075.1_ASM501407v1	GREEN	GS1.0	1	2	3	4	5	6	7				Valid	--> 1(Ter) <-- 7 <-- 6 <-- 5 <-- 4 <-- 3(Ori) --> 2
Escherichia	coli	FWSEC0010	GCF_005014055.1_ASM501405v1	GREEN	GS1.0	1	2	3	4	5	6	7				Valid	--> 1(Ter) <-- 7 <-- 6 <-- 5 <-- 4 <-- 3(Ori) --> 2
Escherichia	coli	G3X16_2	GCF_004924355.1_ASM492435v1	GREEN	GS1.0	1	2	3	4	5	6	7				Valid	--> 1(Ter) <-- 7 <-- 6 <-- 5 <-- 4 <-- 3(Ori) --> 2
Escherichia	coli	G749	GCF_001566635.1_ASM156663v1	GREEN	GS1.0	1	2	3	4	5	6	7				Valid	--> 1(Ter) <-- 2 <-- 3(Ori) --> 4 --> 5 --> 6 --> 7
Escherichia	coli	GB089	GCF_001678965.1_ASM167896v1	GREEN	GS1.0	1	2	3	4	5	6	7				Valid	--> 1(Ter) <-- 2 <-- 3(Ori) --> 4 --> 5 --> 6 --> 7
Escherichia	coli	GCF_000819645_1	GCF_000819645.1_ASM81964v1	GREEN	GS1.0	1	2	3	4	5	6	7				Valid	--> 1(Ter) <-- 2 <-- 3(Ori) --> 4 --> 5 --> 6 --> 7
Escherichia	coli	H1	GCF_001900775.1_ASM190077v1	GREEN	GS1.0	1	2	3	4	5	6	7				Valid	--> 1(Ter) <-- 2 <-- 3(Ori) --> 4 --> 5 --> 6 --> 7
Escherichia	coli	H10	GCF_001900475.1_ASM190047v1	GREEN	GS1.0	1	2	3	4	5	6	7				Valid	--> 1(Ter) <-- 2 <-- 3(Ori) --> 4 --> 5 --> 6 --> 7
Escherichia	coli	H105	GCF_002193095.1_ASM219309v1	GREEN	GS1.0	1	2	3	4	5	6	7				Valid	--> 1(Ter) <-- 7 <-- 6 <-- 5 <-- 4 <-- 3(Ori) --> 2
Escherichia	coli	H14	GCF_001900885.1_ASM190088v1	GREEN	GS1.0	1	2	3	4	5	6	7				Valid	--> 1(Ter) <-- 7 <-- 6 <-- 5 <-- 4 <-- 3(Ori) --> 2
Escherichia	coli	H15	GCF_001901005.1_ASM190100v1	GREEN	GS1.0	1	2	3	4	5	6	7				Valid	--> 1(Ter) <-- 2 <-- 3(Ori) --> 4 --> 5 --> 6 --> 7
Escherichia	coli	H1827_12	GCF_001678925.1_ASM167892v1	GREEN	GS1.0	1	2	3	4	5	6	7				Valid	--> 1(Ter) <-- 2 <-- 3(Ori) --> 4 --> 5 --> 6 --> 7
Escherichia	coli	H2	GCF_001900795.1_ASM190079v1	GREEN	GS1.0	1	2	3	4	5	6	7				Valid	--> 1(Ter) <-- 7 <-- 6 <-- 5 <-- 4 <-- 3(Ori) --> 2
Escherichia	coli	H3	GCF_001900815.1_ASM190081v1	GREEN	GS1.0	1	2	3	4	5	6	7				Valid	--> 1(Ter) <-- 2 <-- 3(Ori) --> 4 --> 5 --> 6 --> 7
Escherichia	coli	H5	GCF_001900415.1_ASM190041v1	GREEN	GS1.0	1	2	3	4	5	6	7				Valid	--> 1(Ter) <-- 2 <-- 3(Ori) --> 4 --> 5 --> 6 --> 7
Escherichia	coli	H6	GCF_001900435.1_ASM190043v1	GREEN	GS1.0	1	2	3	4	5	6	7				Valid	--> 1(Ter) <-- 7 <-- 6 <-- 5 <-- 4 <-- 3(Ori) --> 2
Escherichia	coli	H7	GCF_001900455.1_ASM190045v1	GREEN	GS1.0	1	2	3	4	5	6	7				Valid	--> 1(Ter) <-- 7 <-- 6 <-- 5 <-- 4 <-- 3(Ori) --> 2
Escherichia	coli	HB_Coli0	GCF_002116715.2_ASM211671v2	GREEN	GS1.0	1	2	3	4	5	6	7				Valid	--> 1(Ter) <-- 7 <-- 6 <-- 5 <-- 4 <-- 3(Ori) --> 2
Escherichia	coli	HKUOPY1	GCF_003031225.1_ASM303122v1	GREEN	GS1.0	1	2	3	4	5	6	7				Valid	--> 1(Ter) <-- 7 <-- 6 <-- 5 <-- 4 <-- 3(Ori) --> 2
Escherichia	coli	HS	GCF_000017765.1_ASM1776v1	GREEN	GS1.0	1	2	3	4	5	6	7				Valid	--> 1(Ter) <-- 2 <-- 3(Ori) --> 4 --> 5 --> 6 --> 7
Escherichia	coli	HS13_1	GCF_002953435.1_ASM295343v1	GREEN	GS1.0	1	2	3	4	5	6	7				Valid	--> 1(Ter) <-- 2 <-- 3(Ori) --> 4 --> 5 --> 6 --> 7
Escherichia	coli	HS30_1	GCF_003231115.1_ASM323111v1	GREEN	GS1.0	1	2	3	4	5	6	7				Valid	--> 1(Ter) <-- 7 <-- 6 <-- 5 <-- 4 <-- 3(Ori) --> 2
Escherichia	coli	HST04	GCF_002118095.1_ASM211809v1	GREEN	GS1.0	1	2	3	4	5	6	7				Valid	--> 1(Ter) <-- 7 <-- 6 <-- 5 <-- 4 <-- 3(Ori) --> 2
Escherichia	coli	HUSEC2011	GCF_000967155.2_HUSEC2011CHR1	GREEN	GS1.0	1	2	3	4	5	6	7				Valid	--> 1(Ter) <-- 2 <-- 3(Ori) --> 4 --> 5 --> 6 --> 7
Escherichia	coli	IAI1	GCF_000026265.1_ASM2626v1	GREEN	GS1.0	1	2	3	4	5	6	7				Valid	--> 1(Ter) <-- 2 <-- 3(Ori) --> 4 --> 5 --> 6 --> 7
Escherichia	coli	IHE3034	GCF_000025745.1_ASM2574v1	GREEN	GS1.0	1	2	3	4	5	6	7				Valid	--> 1(Ter) <-- 2 <-- 3(Ori) --> 4 --> 5 --> 6 --> 7
Escherichia	coli	IMT16316	GCF_002587005.1_ASM258700v1	GREEN	GS1.0	1	2	3	4	5	6	7				Valid	--> 1(Ter) <-- 7 <-- 6 <-- 5 <-- 4 <-- 3(Ori) --> 2
Escherichia	coli	JEONG_1266	GCF_001558995.2_ASM155899v2	GREEN	GS1.0	1	2	3	4	5	6	7				Valid	--> 1(Ter) <-- 7 <-- 6 <-- 5 <-- 4 <-- 3(Ori) --> 2
Escherichia	coli	JJ1886	GCF_000493755.1_ASM49375v1	GREEN	GS1.0	1	2	3	4	5	6	7				Valid	--> 1(Ter) <-- 2 <-- 3(Ori) --> 4 --> 5 --> 6 --> 7
Escherichia	coli	JJ1887	GCF_001593565.1_ASM159356v1	GREEN	GS1.0	1	2	3	4	5	6	7				Valid	--> 1(Ter) <-- 2 <-- 3(Ori) --> 4 --> 5 --> 6 --> 7
Escherichia	coli	JJ2434	GCF_001513635.1_ASM151363v1	GREEN	GS1.0	1	2	3	4	5	6	7				Valid	--> 1(Ter) <-- 2 <-- 3(Ori) --> 4 --> 5 --> 6 --> 7
Escherichia	coli	JW5437_1_substr__MG1655	GCF_001566335.1_ASM156633v1	GREEN	GS1.0	1	2	3	4	5	6	7				Valid	--> 1(Ter) <-- 7 <-- 6 <-- 5 <-- 4 <-- 3(Ori) --> 2
Escherichia	coli	K_12_NEB_5_alpha	GCF_001723505.1_ASM172350v1	GREEN	GS1.0	1	2	3	4	5	6	7				Valid	--> 1(Ter) <-- 2 <-- 3(Ori) --> 4 --> 5 --> 6 --> 7
Escherichia	coli	K_12_substr__AG100	GCF_000981485.1_EcoliK12AG100	GREEN	GS1.0	1	2	3	4	5	6	7				Valid	--> 1(Ter) <-- 2 <-- 3(Ori) --> 4 --> 5 --> 6 --> 7
Escherichia	coli	K_12_substr__BW25113	GCF_000750555.1_ASM75055v1	GREEN	GS1.0	1	2	3	4	5	6	7				Valid	--> 1(Ter) <-- 2 <-- 3(Ori) --> 4 --> 5 --> 6 --> 7
Escherichia	coli	K_12_substr__BW2952	GCF_000022345.1_ASM2234v1	GREEN	GS1.0	1	2	3	4	5	6	7				Valid	--> 1(Ter) <-- 2 <-- 3(Ori) --> 4 --> 5 --> 6 --> 7
Escherichia	coli	K_12_substr__DH10B	GCF_000019425.1_ASM1942v1	GREEN	GS1.0	1	2	3	4	5	6	7				Valid	--> 1(Ter) <-- 2 <-- 3(Ori) --> 4 --> 5 --> 6 --> 7
Escherichia	coli	K_12_substr__GM4792	GCF_001020945.2_ASM102094v2	GREEN	GS1.0	1	2	3	4	5	6	7				Valid	--> 1(Ter) <-- 2 <-- 3(Ori) --> 4 --> 5 --> 6 --> 7
Escherichia	coli	K_12_substr__GM4792	GCF_001021005.2_ASM102100v2	GREEN	GS1.0	1	2	3	4	5	6	7				Valid	--> 1(Ter) <-- 2 <-- 3(Ori) --> 4 --> 5 --> 6 --> 7
Escherichia	coli	K_12_substr__MG1655	GCF_002843685.1_ASM284368v1	GREEN	GS1.0	1	2	3	4	5	6	7				Valid	--> 1(Ter) <-- 2 <-- 3(Ori) --> 4 --> 5 --> 6 --> 7
Escherichia	coli	K_12_substr__MG1655	GCF_003627195.1_ASM362719v1	GREEN	GS1.0	1	2	3	4	5	6	7				Valid	--> 1(Ter) <-- 7 <-- 6 <-- 5 <-- 4 <-- 3(Ori) --> 2
Escherichia	coli	K_12_substr__MG1655	GCF_000005845.2_ASM584v2	GREEN	GS1.0	1	2	3	4	5	6	7				Valid	--> 1(Ter) <-- 2 <-- 3(Ori) --> 4 --> 5 --> 6 --> 7
Escherichia	coli	K_12_substr__MG1655	GCF_000801205.1_ASM80120v1	GREEN	GS1.0	1	2	3	4	5	6	7				Valid	--> 1(Ter) <-- 7 <-- 6 <-- 5 <-- 4 <-- 3(Ori) --> 2
Escherichia	coli	K_12_substr__MG1655	GCF_001308065.1_ASM130806v1	GREEN	GS1.0	1	2	3	4	5	6	7				Valid	--> 1(Ter) <-- 7 <-- 6 <-- 5 <-- 4 <-- 3(Ori) --> 2
Escherichia	coli	K_12_substr__MG1655	GCF_001544635.1_ASM154463v1	GREEN	GS1.0	1	2	3	4	5	6	7				Valid	--> 1(Ter) <-- 2 <-- 3(Ori) --> 4 --> 5 --> 6 --> 7
Escherichia	coli	K_12_substr__MG1655_TMP32XR1	GCF_001308125.1_ASM130812v1	GREEN	GS1.0	1	2	3	4	5	6	7				Valid	--> 1(Ter) <-- 7 <-- 6 <-- 5 <-- 4 <-- 3(Ori) --> 2
Escherichia	coli	K_12_substr__MG1655_TMP32XR2	GCF_001308165.1_ASM130816v1	GREEN	GS1.0	1	2	3	4	5	6	7				Valid	--> 1(Ter) <-- 7 <-- 6 <-- 5 <-- 4 <-- 3(Ori) --> 2
Escherichia	coli	K_12_substr__RV308	GCF_000952955.1_EcRV308Chr	GREEN	GS1.0	1	2	3	4	5	6	7				Valid	--> 1(Ter) <-- 2 <-- 3(Ori) --> 4 --> 5 --> 6 --> 7
Escherichia	coli	K_15KW01	GCF_001683435.1_ASM168343v1	GREEN	GS1.0	1	2	3	4	5	6	7				Valid	--> 1(Ter) <-- 2 <-- 3(Ori) --> 4 --> 5 --> 6 --> 7
Escherichia	coli	K71_77	GCF_006337025.1_ASM633702v1	GREEN	GS1.0	1	2	3	4	5	6	7				Valid	--> 1(Ter) <-- 7 <-- 6 <-- 5 <-- 4 <-- 3(Ori) --> 2
Escherichia	coli	KBN10P04869	GCF_002953455.1_ASM295345v1	GREEN	GS1.0	1	2	3	4	5	6	7				Valid	--> 1(Ter) <-- 7 <-- 6 <-- 5 <-- 4 <-- 3(Ori) --> 2
Escherichia	coli	KLY	GCF_000725305.1_ASM72530v1	GREEN	GS1.0	1	2	3	4	5	6	7				Valid	--> 1(Ter) <-- 2 <-- 3(Ori) --> 4 --> 5 --> 6 --> 7
Escherichia	coli	KO11	GCF_000147855.2_ASM14785v3	GREEN	GS1.0	1	2	3	4	5	6	7				Valid	--> 1(Ter) <-- 7 <-- 6 <-- 5 <-- 4 <-- 3(Ori) --> 2
Escherichia	coli	KR2009	GCF_005954605.1_ASM595460v1	GREEN	GS1.0	1	2	3	4	5	6	7				Valid	--> 1(Ter) <-- 2 <-- 3(Ori) --> 4 --> 5 --> 6 --> 7
Escherichia	coli	KSC1031	GCF_002163935.1_ASM216393v1	GREEN	GS1.0	1	2	3	4	5	6	7				Valid	--> 1(Ter) <-- 2 <-- 3(Ori) --> 4 --> 5 --> 6 --> 7
Escherichia	coli	KSC207	GCF_002163955.1_ASM216395v1	GREEN	GS1.0	1	2	3	4	5	6	7				Valid	--> 1(Ter) <-- 2 <-- 3(Ori) --> 4 --> 5 --> 6 --> 7
Escherichia	coli	KSC64	GCF_002163695.1_ASM216369v1	GREEN	GS1.0	1	2	3	4	5	6	7				Valid	--> 1(Ter) <-- 2 <-- 3(Ori) --> 4 --> 5 --> 6 --> 7
Escherichia	coli	KSC9	GCF_002163655.1_ASM216365v1	GREEN	GS1.0	1	2	3	4	5	6	7				Valid	--> 1(Ter) <-- 2 <-- 3(Ori) --> 4 --> 5 --> 6 --> 7
Escherichia	coli	L37	GCF_003971215.1_ASM397121v1	GREEN	GS1.0	1	2	3	4	5	6	7				Valid	--> 1(Ter) <-- 2 <-- 3(Ori) --> 4 --> 5 --> 6 --> 7
Escherichia	coli	L65	GCF_003999795.1_ASM399979v1	GREEN	GS1.0	1	2	3	4	5	6	7				Valid	--> 1(Ter) <-- 2 <-- 3(Ori) --> 4 --> 5 --> 6 --> 7
Escherichia	coli	L725	GCF_004301465.1_ASM430146v1	GREEN	GS1.0	1	2	3	4	5	6	7				Valid	--> 1(Ter) <-- 7 <-- 6 <-- 5 <-- 4 <-- 3(Ori) --> 2
Escherichia	coli	L73	GCF_003711005.1_ASM371100v1	GREEN	GS1.0	1	2	3	4	5	6	7				Valid	--> 1(Ter) <-- 7 <-- 6 <-- 5 <-- 4 <-- 3(Ori) --> 2
Escherichia	coli	LF82	GCF_000284495.1_ASM28449v1	GREEN	GS1.0	1	2	3	4	5	6	7				Valid	--> 1(Ter) <-- 2 <-- 3(Ori) --> 4 --> 5 --> 6 --> 7
Escherichia	coli	LHM10_1	GCF_004924275.1_ASM492427v1	GREEN	GS1.0	1	2	3	4	5	6	7				Valid	--> 1(Ter) <-- 7 <-- 6 <-- 5 <-- 4 <-- 3(Ori) --> 2
Escherichia	coli	LIM	GCF_002899515.1_ASM289951v1	GREEN	GS1.0	1	2	3	4	5	6	7				Valid	--> 1(Ter) <-- 2 <-- 3(Ori) --> 4 --> 5 --> 6 --> 7
Escherichia	coli	LS4	GCF_002764015.1_ASM276401v1	GREEN	GS1.0	1	2	3	4	5	6	7				Valid	--> 1(Ter) <-- 7 <-- 6 <-- 5 <-- 4 <-- 3(Ori) --> 2
Escherichia	coli	M1	GCF_001901025.1_ASM190102v1	GREEN	GS1.0	1	2	3	4	5	6	7				Valid	--> 1(Ter) <-- 2 <-- 3(Ori) --> 4 --> 5 --> 6 --> 7
Escherichia	coli	M10	GCF_001901125.1_ASM190112v1	GREEN	GS1.0	1	2	3	4	5	6	7				Valid	--> 1(Ter) <-- 2 <-- 3(Ori) --> 4 --> 5 --> 6 --> 7
Escherichia	coli	M11	GCF_001901145.1_ASM190114v1	GREEN	GS1.0	1	2	3	4	5	6	7				Valid	--> 1(Ter) <-- 7 <-- 6 <-- 5 <-- 4 <-- 3(Ori) --> 2
Escherichia	coli	M15	GCF_001901165.1_ASM190116v1	GREEN	GS1.0	1	2	3	4	5	6	7				Valid	--> 1(Ter) <-- 7 <-- 6 <-- 5 <-- 4 <-- 3(Ori) --> 2
Escherichia	coli	M160133	GCF_002214205.1_ASM221420v1	GREEN	GS1.0	1	2	3	4	5	6	7				Valid	--> 1(Ter) <-- 7 <-- 6 <-- 5 <-- 4 <-- 3(Ori) --> 2
Escherichia	coli	M16807	GCF_003351485.1_ASM335148v1	GREEN	GS1.0	1	2	3	4	5	6	7				Valid	--> 1(Ter) <-- 7 <-- 6 <-- 5 <-- 4 <-- 3(Ori) --> 2
Escherichia	coli	M18	GCF_001901185.1_ASM190118v1	GREEN	GS1.0	1	2	3	4	5	6	7				Valid	--> 1(Ter) <-- 2 <-- 3(Ori) --> 4 --> 5 --> 6 --> 7
Escherichia	coli	M3	GCF_001901045.1_ASM190104v1	GREEN	GS1.0	1	2	3	4	5	6	7				Valid	--> 1(Ter) <-- 7 <-- 6 <-- 5 <-- 4 <-- 3(Ori) --> 2
Escherichia	coli	M6	GCF_001901065.1_ASM190106v1	GREEN	GS1.0	1	2	3	4	5	6	7				Valid	--> 1(Ter) <-- 2 <-- 3(Ori) --> 4 --> 5 --> 6 --> 7
Escherichia	coli	M8	GCF_001901085.1_ASM190108v1	GREEN	GS1.0	1	2	3	4	5	6	7				Valid	--> 1(Ter) <-- 7 <-- 6 <-- 5 <-- 4 <-- 3(Ori) --> 2
Escherichia	coli	M8	GCF_003586045.1_E.coli_isolate	GREEN	GS1.0	1	2	3	4	5	6	7				Valid	--> 1(Ter) <-- 2 <-- 3(Ori) --> 4 --> 5 --> 6 --> 7
Escherichia	coli	M9682_C1	GCF_002741575.1_ASM274157v1	GREEN	GS1.0	1	2	3	4	5	6	7				Valid	--> 1(Ter) <-- 2 <-- 3(Ori) --> 4 --> 5 --> 6 --> 7
Escherichia	coli	MCJCHV_1	GCF_003344465.1_ASM334446v1	GREEN	GS1.0	1	2	3	4	5	6	7				Valid	--> 1(Ter) <-- 7 <-- 6 <-- 5 <-- 4 <-- 3(Ori) --> 2
Escherichia	coli	MDR_56	GCF_002009315.1_ASM200931v1	GREEN	GS1.0	1	2	3	4	5	6	7				Valid	--> 1(Ter) <-- 2 <-- 3(Ori) --> 4 --> 5 --> 6 --> 7
Escherichia	coli	MGY	GCF_001999185.1_ASM199918v1	GREEN	GS1.0	1	2	3	4	5	6	7				Valid	--> 1(Ter) <-- 2 <-- 3(Ori) --> 4 --> 5 --> 6 --> 7
Escherichia	coli	MNCRE44	GCF_000931565.1_ASM93156v1	GREEN	GS1.0	1	2	3	4	5	6	7				Valid	--> 1(Ter) <-- 2 <-- 3(Ori) --> 4 --> 5 --> 6 --> 7
Escherichia	coli	MRE600	GCF_001542675.2_ASM154267v2	GREEN	GS1.0	1	2	3	4	5	6	7				Valid	--> 1(Ter) <-- 7 <-- 6 <-- 5 <-- 4 <-- 3(Ori) --> 2
Escherichia	coli	MRSN346355	GCF_001886575.1_ASM188657v1	GREEN	GS1.0	1	2	3	4	5	6	7				Valid	--> 1(Ter) <-- 2 <-- 3(Ori) --> 4 --> 5 --> 6 --> 7
Escherichia	coli	MRSN346595	GCF_001886755.1_ASM188675v1	GREEN	GS1.0	1	2	3	4	5	6	7				Valid	--> 1(Ter) <-- 2 <-- 3(Ori) --> 4 --> 5 --> 6 --> 7
Escherichia	coli	MRSN346638	GCF_001886555.1_ASM188655v1	GREEN	GS1.0	1	2	3	4	5	6	7				Valid	--> 1(Ter) <-- 2 <-- 3(Ori) --> 4 --> 5 --> 6 --> 7
Escherichia	coli	MRSN346647	GCF_001890365.1_ASM189036v1	GREEN	GS1.0	1	2	3	4	5	6	7				Valid	--> 1(Ter) <-- 2 <-- 3(Ori) --> 4 --> 5 --> 6 --> 7
Escherichia	coli	MRSN352231	GCF_001886535.1_ASM188653v1	GREEN	GS1.0	1	2	3	4	5	6	7				Valid	--> 1(Ter) <-- 2 <-- 3(Ori) --> 4 --> 5 --> 6 --> 7
Escherichia	coli	MS14384	GCF_900622695.1_MS14384	GREEN	GS1.0	1	2	3	4	5	6	7				Valid	--> 1(Ter) <-- 7 <-- 6 <-- 5 <-- 4 <-- 3(Ori) --> 2
Escherichia	coli	MS14385	GCF_900622655.1_MS14385	GREEN	GS1.0	1	2	3	4	5	6	7				Valid	--> 1(Ter) <-- 7 <-- 6 <-- 5 <-- 4 <-- 3(Ori) --> 2
Escherichia	coli	MS14386	GCF_900622665.1_MS14386	GREEN	GS1.0	1	2	3	4	5	6	7				Valid	--> 1(Ter) <-- 7 <-- 6 <-- 5 <-- 4 <-- 3(Ori) --> 2
Escherichia	coli	MS6198	GCF_001721525.1_ASM172152v1	GREEN	GS1.0	1	2	3	4	5	6	7				Valid	--> 1(Ter) <-- 2 <-- 3(Ori) --> 4 --> 5 --> 6 --> 7
Escherichia	coli	MS7163	GCF_003020885.1_ASM302088v1	GREEN	GS1.0	1	2	3	4	5	6	7				Valid	--> 1(Ter) <-- 2 <-- 3(Ori) --> 4 --> 5 --> 6 --> 7
Escherichia	coli	MS8345	GCF_002846135.1_ASM284613v1	GREEN	GS1.0	1	2	3	4	5	6	7				Valid	--> 1(Ter) <-- 2 <-- 3(Ori) --> 4 --> 5 --> 6 --> 7
Escherichia	coli	MT102	GCF_004022505.2_ASM402250v2	GREEN	GS1.0	1	2	3	4	5	6	7				Valid	--> 1(Ter) <-- 7 <-- 6 <-- 5 <-- 4 <-- 3(Ori) --> 2
Escherichia	coli	MVAST0167	GCF_001566655.1_ASM156665v1	GREEN	GS1.0	1	2	3	4	5	6	7				Valid	--> 1(Ter) <-- 2 <-- 3(Ori) --> 4 --> 5 --> 6 --> 7
Escherichia	coli	NCCP15648	GCF_003433275.1_ASM343327v1	GREEN	GS1.0	1	2	3	4	5	6	7				Valid	--> 1(Ter) <-- 2 <-- 3(Ori) --> 4 --> 5 --> 6 --> 7
Escherichia	coli	NCTC10444	GCF_900635325.1_41556_D01	GREEN	GS1.0	1	2	3	4	5	6	7				Valid	--> 1(Ter) <-- 7 <-- 6 <-- 5 <-- 4 <-- 3(Ori) --> 2
Escherichia	coli	NCTC10537	GCF_900636305.1_40415_B02	GREEN	GS1.0	1	2	3	4	5	6	7				Valid	--> 1(Ter) <-- 7 <-- 6 <-- 5 <-- 4 <-- 3(Ori) --> 2
Escherichia	coli	NCTC10973	GCF_900636045.1_38656_G02	GREEN	GS1.0	1	2	3	4	5	6	7				Valid	--> 1(Ter) <-- 7 <-- 6 <-- 5 <-- 4 <-- 3(Ori) --> 2
Escherichia	coli	NCTC11023	GCF_900474495.1_38344_F01	GREEN	GS1.0	1	2	3	4	5	6	7				Valid	--> 1(Ter) <-- 7 <-- 6 <-- 5 <-- 4 <-- 3(Ori) --> 2
Escherichia	coli	NCTC11113	GCF_900636065.1_38670_D01	GREEN	GS1.0	1	2	3	4	5	6	7				Valid	--> 1(Ter) <-- 7 <-- 6 <-- 5 <-- 4 <-- 3(Ori) --> 2
Escherichia	coli	NCTC11121	GCF_900636055.1_38656_H02	GREEN	GS1.0	1	2	3	4	5	6	7				Valid	--> 1(Ter) <-- 7 <-- 6 <-- 5 <-- 4 <-- 3(Ori) --> 2
Escherichia	coli	NCTC11129	GCF_900636075.1_38670_C01	GREEN	GS1.0	1	2	3	4	5	6	7				Valid	--> 1(Ter) <-- 7 <-- 6 <-- 5 <-- 4 <-- 3(Ori) --> 2
Escherichia	coli	NCTC11151	GCF_900635165.1_38670_F01	GREEN	GS1.0	1	2	3	4	5	6	7				Valid	--> 1(Ter) <-- 7 <-- 6 <-- 5 <-- 4 <-- 3(Ori) --> 2
Escherichia	coli	NCTC11476	GCF_900636005.1_38389_A01	GREEN	GS1.0	1	2	3	4	5	6	7				Valid	--> 1(Ter) <-- 7 <-- 6 <-- 5 <-- 4 <-- 3(Ori) --> 2
Escherichia	coli	NCTC122	GCF_900186905.1_49923_G01	GREEN	GS1.0	1	2	3	4	5	6	7				Valid	--> 1(Ter) <-- 7 <-- 6 <-- 5 <-- 4 <-- 3(Ori) --> 2
Escherichia	coli	NCTC12655	GCF_900635235.1_40105_D02	GREEN	GS1.0	1	2	3	4	5	6	7				Valid	--> 1(Ter) <-- 7 <-- 6 <-- 5 <-- 4 <-- 3(Ori) --> 2
Escherichia	coli	NCTC5934	GCF_900635895.1_35910_C01	GREEN	GS1.0	1	2	3	4	5	6	7				Valid	--> 1(Ter) <-- 7 <-- 6 <-- 5 <-- 4 <-- 3(Ori) --> 2
Escherichia	coli	NCTC86	GCF_002007705.1_ASM200770v1	GREEN	GS1.0	1	2	3	4	5	6	7				Valid	--> 1(Ter) <-- 2 <-- 3(Ori) --> 4 --> 5 --> 6 --> 7
Escherichia	coli	NCTC8623	GCF_900636175.1_39130_G01	GREEN	GS1.0	1	2	3	4	5	6	7				Valid	--> 1(Ter) <-- 2 <-- 3(Ori) --> 4 --> 5 --> 6 --> 7
Escherichia	coli	NCTC9008	GCF_900636195.1_39220_B01	GREEN	GS1.0	1	2	3	4	5	6	7				Valid	--> 1(Ter) <-- 7 <-- 6 <-- 5 <-- 4 <-- 3(Ori) --> 2
Escherichia	coli	NCTC9022	GCF_900636215.1_39282_G02	GREEN	GS1.0	1	2	3	4	5	6	7				Valid	--> 1(Ter) <-- 7 <-- 6 <-- 5 <-- 4 <-- 3(Ori) --> 2
Escherichia	coli	NCTC9038	GCF_900635215.1_39859_D02	GREEN	GS1.0	1	2	3	4	5	6	7				Valid	--> 1(Ter) <-- 7 <-- 6 <-- 5 <-- 4 <-- 3(Ori) --> 2
Escherichia	coli	NCTC9041	GCF_900636605.1_42912_F02	GREEN	GS1.0	1	2	3	4	5	6	7				Valid	--> 1(Ter) <-- 7 <-- 6 <-- 5 <-- 4 <-- 3(Ori) --> 2
Escherichia	coli	NCTC9064	GCF_900636795.1_44087_H02	GREEN	GS1.0	1	2	3	4	5	6	7				Valid	--> 1(Ter) <-- 7 <-- 6 <-- 5 <-- 4 <-- 3(Ori) --> 2
Escherichia	coli	NCTC9066	GCF_900635145.1_38490_G02	GREEN	GS1.0	1	2	3	4	5	6	7				Valid	--> 1(Ter) <-- 7 <-- 6 <-- 5 <-- 4 <-- 3(Ori) --> 2
Escherichia	coli	NCTC9080	GCF_900636595.1_42925_A01	GREEN	GS1.0	1	2	3	4	5	6	7				Valid	--> 1(Ter) <-- 7 <-- 6 <-- 5 <-- 4 <-- 3(Ori) --> 2
Escherichia	coli	NCTC9082	GCF_900635205.1_39081_F01	GREEN	GS1.0	1	2	3	4	5	6	7				Valid	--> 1(Ter) <-- 7 <-- 6 <-- 5 <-- 4 <-- 3(Ori) --> 2
Escherichia	coli	NCTC9084	GCF_900635175.1_38936_C01	GREEN	GS1.0	1	2	3	4	5	6	7				Valid	--> 1(Ter) <-- 7 <-- 6 <-- 5 <-- 4 <-- 3(Ori) --> 2
Escherichia	coli	NCTC9085	GCF_900635195.1_38936_D01	GREEN	GS1.0	1	2	3	4	5	6	7				Valid	--> 1(Ter) <-- 7 <-- 6 <-- 5 <-- 4 <-- 3(Ori) --> 2
Escherichia	coli	NCTC9087	GCF_900636145.1_39111_A02	GREEN	GS1.0	1	2	3	4	5	6	7				Valid	--> 1(Ter) <-- 7 <-- 6 <-- 5 <-- 4 <-- 3(Ori) --> 2
Escherichia	coli	NCTC9088	GCF_900636105.1_38936_F01	GREEN	GS1.0	1	2	3	4	5	6	7				Valid	--> 1(Ter) <-- 7 <-- 6 <-- 5 <-- 4 <-- 3(Ori) --> 2
Escherichia	coli	NCTC9100	GCF_900636235.1_39610_B01	GREEN	GS1.0	1	2	3	4	5	6	7				Valid	--> 1(Ter) <-- 7 <-- 6 <-- 5 <-- 4 <-- 3(Ori) --> 2
Escherichia	coli	NCTC9102	GCF_900636115.1_39038_A01	GREEN	GS1.0	1	2	3	4	5	6	7				Valid	--> 1(Ter) <-- 7 <-- 6 <-- 5 <-- 4 <-- 3(Ori) --> 2
Escherichia	coli	NCTC9104	GCF_900635635.1_31436_D01	GREEN	GS1.0	1	2	3	4	5	6	7				Valid	--> 1(Ter) <-- 7 <-- 6 <-- 5 <-- 4 <-- 3(Ori) --> 2
Escherichia	coli	NCTC9107	GCF_900636245.1_39610_F01	GREEN	GS1.0	1	2	3	4	5	6	7				Valid	--> 1(Ter) <-- 7 <-- 6 <-- 5 <-- 4 <-- 3(Ori) --> 2
Escherichia	coli	NCTC9112	GCF_900635185.1_39038_C01	GREEN	GS1.0	1	2	3	4	5	6	7				Valid	--> 1(Ter) <-- 7 <-- 6 <-- 5 <-- 4 <-- 3(Ori) --> 2
Escherichia	coli	NCTC9113	GCF_900636785.1_44257_F01	GREEN	GS1.0	1	2	3	4	5	6	7				Valid	--> 1(Ter) <-- 7 <-- 6 <-- 5 <-- 4 <-- 3(Ori) --> 2
Escherichia	coli	NCTC9699	GCF_900636125.1_38977_C01	GREEN	GS1.0	1	2	3	4	5	6	7				Valid	--> 1(Ter) <-- 7 <-- 6 <-- 5 <-- 4 <-- 3(Ori) --> 2
Escherichia	coli	NCTC9966	GCF_900474445.1_39641_B02	GREEN	GS1.0	1	2	3	4	5	6	7				Valid	--> 1(Ter) <-- 7 <-- 6 <-- 5 <-- 4 <-- 3(Ori) --> 2
Escherichia	coli	NCTC9967	GCF_900474625.1_39888_E01	GREEN	GS1.0	1	2	3	4	5	6	7				Valid	--> 1(Ter) <-- 7 <-- 6 <-- 5 <-- 4 <-- 3(Ori) --> 2
Escherichia	coli	NGF1	GCF_001660585.1_ASM166058v1	GREEN	GS1.0	1	2	3	4	5	6	7				Valid	--> 1(Ter) <-- 2 <-- 3(Ori) --> 4 --> 5 --> 6 --> 7
Escherichia	coli	Nissle_1917	GCF_003546975.1_ASM354697v1	GREEN	GS1.0	1	2	3	4	5	6	7				Valid	--> 1(Ter) <-- 2 <-- 3(Ori) --> 4 --> 5 --> 6 --> 7
Escherichia	coli	NissleGFP_pZE21	GCF_004135125.1_ASM413512v1	GREEN	GS1.0	1	2	3	4	5	6	7				Valid	--> 1(Ter) <-- 2 <-- 3(Ori) --> 4 --> 5 --> 6 --> 7
Escherichia	coli	NMEC_O18	GCF_001021595.1_ASM102159v1	GREEN	GS1.0	1	2	3	4	5	6	7				Valid	--> 1(Ter) <-- 2 <-- 3(Ori) --> 4 --> 5 --> 6 --> 7
Escherichia	coli	NQ3	GCF_002763995.1_ASM276399v1	GREEN	GS1.0	1	2	3	4	5	6	7				Valid	--> 1(Ter) <-- 7 <-- 6 <-- 5 <-- 4 <-- 3(Ori) --> 2
Escherichia	coli	NRG_857C	GCF_000183345.1_ASM18334v1	GREEN	GS1.0	1	2	3	4	5	6	7				Valid	--> 1(Ter) <-- 2 <-- 3(Ori) --> 4 --> 5 --> 6 --> 7
Escherichia	coli	NU14	GCF_002024865.1_ASM202486v1	GREEN	GS1.0	1	2	3	4	5	6	7				Valid	--> 1(Ter) <-- 2 <-- 3(Ori) --> 4 --> 5 --> 6 --> 7
Escherichia	coli	O177_H21	GCF_001693635.1_ASM169363v1	GREEN	GS1.0	1	2	3	4	5	6	7				Valid	--> 1(Ter) <-- 7 <-- 6 <-- 5 <-- 4 <-- 3(Ori) --> 2
Escherichia	coli	O25b_H4	GCF_001874485.1_ASM187448v1	GREEN	GS1.0	1	2	3	4	5	6	7				Valid	--> 1(Ter) <-- 2 <-- 3(Ori) --> 4 --> 5 --> 6 --> 7
Escherichia	coli	PA45B	GCF_002285755.1_ASM228575v1	GREEN	GS1.0	1	2	3	4	5	6	7				Valid	--> 1(Ter) <-- 2 <-- 3(Ori) --> 4 --> 5 --> 6 --> 7
Escherichia	coli	PCN033	GCF_000219515.2_ASM21951v3	GREEN	GS1.0	1	2	3	4	5	6	7				Valid	--> 1(Ter) <-- 2 <-- 3(Ori) --> 4 --> 5 --> 6 --> 7
Escherichia	coli	PCN061	GCF_001029125.1_ASM102912v1	GREEN	GS1.0	1	2	3	4	5	6	7				Valid	--> 1(Ter) <-- 2 <-- 3(Ori) --> 4 --> 5 --> 6 --> 7
Escherichia	coli	PigCaeca_1	GCF_004801575.1_ASM480157v1	GREEN	GS1.0	1	2	3	4	5	6	7				Valid	--> 1(Ter) <-- 7 <-- 6 <-- 5 <-- 4 <-- 3(Ori) --> 2
Escherichia	coli	PigCaeca_2	GCF_004792495.1_ASM479249v1	GREEN	GS1.0	1	2	3	4	5	6	7				Valid	--> 1(Ter) <-- 7 <-- 6 <-- 5 <-- 4 <-- 3(Ori) --> 2
Escherichia	coli	PSUO2	GCF_002215095.1_ASM221509v1	GREEN	GS1.0	1	2	3	4	5	6	7				Valid	--> 1(Ter) <-- 7 <-- 6 <-- 5 <-- 4 <-- 3(Ori) --> 2
Escherichia	coli	pv15_279	GCF_003966795.1_ASM396679v1	GREEN	GS1.0	1	2	3	4	5	6	7				Valid	--> 1(Ter) <-- 2 <-- 3(Ori) --> 4 --> 5 --> 6 --> 7
Escherichia	coli	REL606	GCF_000017985.1_ASM1798v1	GREEN	GS1.0	1	2	3	4	5	6	7				Valid	--> 1(Ter) <-- 2 <-- 3(Ori) --> 4 --> 5 --> 6 --> 7
Escherichia	coli	RM10042	GCF_003112205.1_ASM311220v1	GREEN	GS1.0	1	2	3	4	5	6	7				Valid	--> 1(Ter) <-- 2 <-- 3(Ori) --> 4 --> 5 --> 6 --> 7
Escherichia	coli	RM10386	GCF_003112225.1_ASM311222v1	GREEN	GS1.0	1	2	3	4	5	6	7				Valid	--> 1(Ter) <-- 2 <-- 3(Ori) --> 4 --> 5 --> 6 --> 7
Escherichia	coli	RM10466	GCF_003176855.1_ASM317685v1	GREEN	GS1.0	1	2	3	4	5	6	7				Valid	--> 1(Ter) <-- 2 <-- 3(Ori) --> 4 --> 5 --> 6 --> 7
Escherichia	coli	RM12579	GCF_000245515.1_ASM24551v1	GREEN	GS1.0	1	2	3	4	5	6	7				Valid	--> 1(Ter) <-- 2 <-- 3(Ori) --> 4 --> 5 --> 6 --> 7
Escherichia	coli	RM12581	GCF_000671295.1_ASM67129v1	GREEN	GS1.0	1	2	3	4	5	6	7				Valid	--> 1(Ter) <-- 2 <-- 3(Ori) --> 4 --> 5 --> 6 --> 7
Escherichia	coli	RM12761	GCF_000662395.1_ASM66239v1	GREEN	GS1.0	1	2	3	4	5	6	7				Valid	--> 1(Ter) <-- 2 <-- 3(Ori) --> 4 --> 5 --> 6 --> 7
Escherichia	coli	RM13514	GCF_000520035.1_ASM52003v1	GREEN	GS1.0	1	2	3	4	5	6	7				Valid	--> 1(Ter) <-- 2 <-- 3(Ori) --> 4 --> 5 --> 6 --> 7
Escherichia	coli	RM13516	GCF_000520055.1_ASM52005v1	GREEN	GS1.0	1	2	3	4	5	6	7				Valid	--> 1(Ter) <-- 2 <-- 3(Ori) --> 4 --> 5 --> 6 --> 7
Escherichia	coli	RM14715	GCF_003044015.1_ASM304401v1	GREEN	GS1.0	1	2	3	4	5	6	7				Valid	--> 1(Ter) <-- 2 <-- 3(Ori) --> 4 --> 5 --> 6 --> 7
Escherichia	coli	RM14721	GCF_003013205.1_ASM301320v1	GREEN	GS1.0	1	2	3	4	5	6	7				Valid	--> 1(Ter) <-- 2 <-- 3(Ori) --> 4 --> 5 --> 6 --> 7
Escherichia	coli	RM14723	GCF_003043915.1_ASM304391v1	GREEN	GS1.0	1	2	3	4	5	6	7				Valid	--> 1(Ter) <-- 2 <-- 3(Ori) --> 4 --> 5 --> 6 --> 7
Escherichia	coli	RM9131	GCF_003288295.1_ASM328829v1	GREEN	GS1.0	1	2	3	4	5	6	7				Valid	--> 1(Ter) <-- 2 <-- 3(Ori) --> 4 --> 5 --> 6 --> 7
Escherichia	coli	RM9322	GCF_003112245.1_ASM311224v1	GREEN	GS1.0	1	2	3	4	5	6	7				Valid	--> 1(Ter) <-- 2 <-- 3(Ori) --> 4 --> 5 --> 6 --> 7
Escherichia	coli	RM9387	GCF_000801165.1_ASM80116v1	GREEN	GS1.0	1	2	3	4	5	6	7				Valid	--> 1(Ter) <-- 2 <-- 3(Ori) --> 4 --> 5 --> 6 --> 7
Escherichia	coli	RM9872	GCF_003586065.1_EcRM9872	GREEN	GS1.0	1	2	3	4	5	6	7				Valid	--> 1(Ter) <-- 2 <-- 3(Ori) --> 4 --> 5 --> 6 --> 7
Escherichia	coli	RM9975	GCF_003288275.1_ASM328827v1	GREEN	GS1.0	1	2	3	4	5	6	7				Valid	--> 1(Ter) <-- 2 <-- 3(Ori) --> 4 --> 5 --> 6 --> 7
Escherichia	coli	RR1	GCF_001276585.2_ASM127658v2	GREEN	GS1.0	1	2	3	4	5	6	7				Valid	--> 1(Ter) <-- 2 <-- 3(Ori) --> 4 --> 5 --> 6 --> 7
Escherichia	coli	RS218	GCF_000800845.1_ASM80084v2	GREEN	GS1.0	1	2	3	4	5	6	7				Valid	--> 1(Ter) <-- 2 <-- 3(Ori) --> 4 --> 5 --> 6 --> 7
Escherichia	coli	RS571	GCF_004114395.1_ASM411439v1	GREEN	GS1.0	1	2	3	4	5	6	7				Valid	--> 1(Ter) <-- 7 <-- 6 <-- 5 <-- 4 <-- 3(Ori) --> 2
Escherichia	coli	S1	GCF_001901315.1_ASM190131v1	GREEN	GS1.0	1	2	3	4	5	6	7				Valid	--> 1(Ter) <-- 7 <-- 6 <-- 5 <-- 4 <-- 3(Ori) --> 2
Escherichia	coli	S10	GCF_001901465.1_ASM190146v1	GREEN	GS1.0	1	2	3	4	5	6	7				Valid	--> 1(Ter) <-- 7 <-- 6 <-- 5 <-- 4 <-- 3(Ori) --> 2
Escherichia	coli	S10	GCF_003410275.1_ASM341027v1	GREEN	GS1.0	1	2	3	4	5	6	7				Valid	--> 1(Ter) <-- 7 <-- 6 <-- 5 <-- 4 <-- 3(Ori) --> 2
Escherichia	coli	S17_1	GCF_005954725.1_ASM595472v1	GREEN	GS1.0	1	2	3	4	5	6	7				Valid	--> 1(Ter) <-- 7 <-- 6 <-- 5 <-- 4 <-- 3(Ori) --> 2
Escherichia	coli	S21	GCF_001900925.1_ASM190092v1	GREEN	GS1.0	1	2	3	4	5	6	7				Valid	--> 1(Ter) <-- 2 <-- 3(Ori) --> 4 --> 5 --> 6 --> 7
Escherichia	coli	S3	GCF_001900905.1_ASM190090v1	GREEN	GS1.0	1	2	3	4	5	6	7				Valid	--> 1(Ter) <-- 7 <-- 6 <-- 5 <-- 4 <-- 3(Ori) --> 2
Escherichia	coli	S30	GCF_001901365.1_ASM190136v1	GREEN	GS1.0	1	2	3	4	5	6	7				Valid	--> 1(Ter) <-- 2 <-- 3(Ori) --> 4 --> 5 --> 6 --> 7
Escherichia	coli	S43	GCF_001900985.1_ASM190098v1	GREEN	GS1.0	1	2	3	4	5	6	7				Valid	--> 1(Ter) <-- 7 <-- 6 <-- 5 <-- 4 <-- 3(Ori) --> 2
Escherichia	coli	S50	GCF_001901405.1_ASM190140v1	GREEN	GS1.0	1	2	3	4	5	6	7				Valid	--> 1(Ter) <-- 2 <-- 3(Ori) --> 4 --> 5 --> 6 --> 7
Escherichia	coli	S56	GCF_001901445.1_ASM190144v1	GREEN	GS1.0	1	2	3	4	5	6	7				Valid	--> 1(Ter) <-- 2 <-- 3(Ori) --> 4 --> 5 --> 6 --> 7
Escherichia	coli	S65EC	GCF_004299805.1_ASM429980v1	GREEN	GS1.0	1	2	3	4	5	6	7				Valid	--> 1(Ter) <-- 2 <-- 3(Ori) --> 4 --> 5 --> 6 --> 7
Escherichia	coli	S88	GCF_000026285.1_ASM2628v2	GREEN	GS1.0	1	2	3	4	5	6	7				Valid	--> 1(Ter) <-- 2 <-- 3(Ori) --> 4 --> 5 --> 6 --> 7
Escherichia	coli	SA186	GCF_003856995.1_ASM385699v1	GREEN	GS1.0	1	2	3	4	5	6	7				Valid	--> 1(Ter) <-- 2 <-- 3(Ori) --> 4 --> 5 --> 6 --> 7
Escherichia	coli	Sakai_substr__RIMD_0509952	GCF_000008865.2_ASM886v2	GREEN	GS1.0	1	2	3	4	5	6	7				Valid	--> 1(Ter) <-- 2 <-- 3(Ori) --> 4 --> 5 --> 6 --> 7
Escherichia	coli	Sanji	GCF_001610755.1_ASM161075v1	GREEN	GS1.0	1	2	3	4	5	6	7				Valid	--> 1(Ter) <-- 2 <-- 3(Ori) --> 4 --> 5 --> 6 --> 7
Escherichia	coli	Santai	GCF_000827105.1_ASM82710v1	GREEN	GS1.0	1	2	3	4	5	6	7				Valid	--> 1(Ter) <-- 2 <-- 3(Ori) --> 4 --> 5 --> 6 --> 7
Escherichia	coli	SaT040	GCF_001566615.1_ASM156661v1	GREEN	GS1.0	1	2	3	4	5	6	7				Valid	--> 1(Ter) <-- 2 <-- 3(Ori) --> 4 --> 5 --> 6 --> 7
Escherichia	coli	SC516	GCF_002812545.1_ASM281254v1	GREEN	GS1.0	1	2	3	4	5	6	7				Valid	--> 1(Ter) <-- 2 <-- 3(Ori) --> 4 --> 5 --> 6 --> 7
Escherichia	coli	SCEC020001	GCF_002165115.2_ASM216511v2	GREEN	GS1.0	1	2	3	4	5	6	7				Valid	--> 1(Ter) <-- 7 <-- 6 <-- 5 <-- 4 <-- 3(Ori) --> 2
Escherichia	coli	SCEC020007	GCF_002870165.1_ASM287016v1	GREEN	GS1.0	1	2	3	4	5	6	7				Valid	--> 1(Ter) <-- 7 <-- 6 <-- 5 <-- 4 <-- 3(Ori) --> 2
Escherichia	coli	SCEC020022	GCF_002165095.2_ASM216509v2	GREEN	GS1.0	1	2	3	4	5	6	7				Valid	--> 1(Ter) <-- 7 <-- 6 <-- 5 <-- 4 <-- 3(Ori) --> 2
Escherichia	coli	SCEC020023	GCF_002850675.3_ASM285067v4	GREEN	GS1.0	1	2	3	4	5	6	7				Valid	--> 1(Ter) <-- 7 <-- 6 <-- 5 <-- 4 <-- 3(Ori) --> 2
Escherichia	coli	SCEC020026	GCF_002164975.2_ASM216497v2	GREEN	GS1.0	1	2	3	4	5	6	7				Valid	--> 1(Ter) <-- 7 <-- 6 <-- 5 <-- 4 <-- 3(Ori) --> 2
Escherichia	coli	SE11	GCF_000010385.1_ASM1038v1	GREEN	GS1.0	1	2	3	4	5	6	7				Valid	--> 1(Ter) <-- 2 <-- 3(Ori) --> 4 --> 5 --> 6 --> 7
Escherichia	coli	SE15	GCF_000010485.1_ASM1048v1	GREEN	GS1.0	1	2	3	4	5	6	7				Valid	--> 1(Ter) <-- 2 <-- 3(Ori) --> 4 --> 5 --> 6 --> 7
Escherichia	coli	SEC470	GCF_000987875.1_ASM98787v1	GREEN	GS1.0	1	2	3	4	5	6	7				Valid	--> 1(Ter) <-- 2 <-- 3(Ori) --> 4 --> 5 --> 6 --> 7
Escherichia	coli	SF_088	GCF_001280325.1_ASM128032v1	GREEN	GS1.0	1	2	3	4	5	6	7				Valid	--> 1(Ter) <-- 7 <-- 6 <-- 5 <-- 4 <-- 3(Ori) --> 2
Escherichia	coli	SF_166	GCF_001280385.1_ASM128038v1	GREEN	GS1.0	1	2	3	4	5	6	7				Valid	--> 1(Ter) <-- 7 <-- 6 <-- 5 <-- 4 <-- 3(Ori) --> 2
Escherichia	coli	SF_173	GCF_001280405.1_ASM128040v1	GREEN	GS1.0	1	2	3	4	5	6	7				Valid	--> 1(Ter) <-- 7 <-- 6 <-- 5 <-- 4 <-- 3(Ori) --> 2
Escherichia	coli	SF_468	GCF_001280345.1_ASM128034v1	GREEN	GS1.0	1	2	3	4	5	6	7				Valid	--> 1(Ter) <-- 7 <-- 6 <-- 5 <-- 4 <-- 3(Ori) --> 2
Escherichia	coli	SK1144	GCF_003966775.1_ASM396677v1	GREEN	GS1.0	1	2	3	4	5	6	7				Valid	--> 1(Ter) <-- 2 <-- 3(Ori) --> 4 --> 5 --> 6 --> 7
Escherichia	coli	SMN013SH2	GCF_002863885.1_ASM286388v1	GREEN	GS1.0	1	2	3	4	5	6	7				Valid	--> 1(Ter) <-- 7 <-- 6 <-- 5 <-- 4 <-- 3(Ori) --> 2
Escherichia	coli	SMN152SH1	GCF_002863685.1_ASM286368v1	GREEN	GS1.0	1	2	3	4	5	6	7				Valid	--> 1(Ter) <-- 2 <-- 3(Ori) --> 4 --> 5 --> 6 --> 7
Escherichia	coli	SMN197SH3	GCF_002863665.1_ASM286366v1	GREEN	GS1.0	1	2	3	4	5	6	7				Valid	--> 1(Ter) <-- 7 <-- 6 <-- 5 <-- 4 <-- 3(Ori) --> 2
Escherichia	coli	SRCC_1675	GCF_001612495.1_ASM161249v1	GREEN	GS1.0	1	2	3	4	5	6	7				Valid	--> 1(Ter) <-- 2 <-- 3(Ori) --> 4 --> 5 --> 6 --> 7
Escherichia	coli	SS17	GCF_000730345.1_ASM73034v1	GREEN	GS1.0	1	2	3	4	5	6	7				Valid	--> 1(Ter) <-- 2 <-- 3(Ori) --> 4 --> 5 --> 6 --> 7
Escherichia	coli	SS52	GCF_000803705.1_ASM80370v1	GREEN	GS1.0	1	2	3	4	5	6	7				Valid	--> 1(Ter) <-- 2 <-- 3(Ori) --> 4 --> 5 --> 6 --> 7
Escherichia	coli	STEC299	GCF_002863845.1_ASM286384v1	GREEN	GS1.0	1	2	3	4	5	6	7				Valid	--> 1(Ter) <-- 7 <-- 6 <-- 5 <-- 4 <-- 3(Ori) --> 2
Escherichia	coli	strain_Z247	GCF_002142715.1_ASM214271v1	GREEN	GS1.0	1	2	3	4	5	6	7				Valid	--> 1(Ter) <-- 2 <-- 3(Ori) --> 4 --> 5 --> 6 --> 7
Escherichia	coli	tolC_	GCF_001932515.1_ASM193251v1	GREEN	GS1.0	1	2	3	4	5	6	7				Valid	--> 1(Ter) <-- 7 <-- 6 <-- 5 <-- 4 <-- 3(Ori) --> 2
Escherichia	coli	TR01	GCF_003722195.1_ASM372219v1	GREEN	GS1.0	1	2	3	4	5	6	7				Valid	--> 1(Ter) <-- 2 <-- 3(Ori) --> 4 --> 5 --> 6 --> 7
Escherichia	coli	TW14359	GCF_000022225.1_ASM2222v1	GREEN	GS1.0	1	2	3	4	5	6	7				Valid	--> 1(Ter) <-- 2 <-- 3(Ori) --> 4 --> 5 --> 6 --> 7
Escherichia	coli	U12A	GCF_004141955.1_ASM414195v1	GREEN	GS1.0	1	2	3	4	5	6	7				Valid	--> 1(Ter) <-- 2 <-- 3(Ori) --> 4 --> 5 --> 6 --> 7
Escherichia	coli	U13A	GCF_004135165.1_ASM413516v1	GREEN	GS1.0	1	2	3	4	5	6	7				Valid	--> 1(Ter) <-- 2 <-- 3(Ori) --> 4 --> 5 --> 6 --> 7
Escherichia	coli	U14A	GCF_004135915.1_ASM413591v1	GREEN	GS1.0	1	2	3	4	5	6	7				Valid	--> 1(Ter) <-- 2 <-- 3(Ori) --> 4 --> 5 --> 6 --> 7
Escherichia	coli	U15A	GCF_004193755.1_ASM419375v1	GREEN	GS1.0	1	2	3	4	5	6	7				Valid	--> 1(Ter) <-- 2 <-- 3(Ori) --> 4 --> 5 --> 6 --> 7
Escherichia	coli	UK_Dog_Liverpool	GCF_003413625.1_ASM341362v1	GREEN	GS1.0	1	2	3	4	5	6	7				Valid	--> 1(Ter) <-- 7 <-- 6 <-- 5 <-- 4 <-- 3(Ori) --> 2
Escherichia	coli	uk_P46212	GCF_001469815.1_ASM146981v1	GREEN	GS1.0	1	2	3	4	5	6	7				Valid	--> 1(Ter) <-- 2 <-- 3(Ori) --> 4 --> 5 --> 6 --> 7
Escherichia	coli	UMNK88	GCF_000212715.2_ASM21271v2	GREEN	GS1.0	1	2	3	4	5	6	7				Valid	--> 1(Ter) <-- 2 <-- 3(Ori) --> 4 --> 5 --> 6 --> 7
Escherichia	coli	UPEC_26_1	GCF_001693315.1_ASM169331v1	GREEN	GS1.0	1	2	3	4	5	6	7				Valid	--> 1(Ter) <-- 7 <-- 6 <-- 5 <-- 4 <-- 3(Ori) --> 2
Escherichia	coli	VR50	GCF_000968515.1_ASM96851v1	GREEN	GS1.0	1	2	3	4	5	6	7				Valid	--> 1(Ter) <-- 2 <-- 3(Ori) --> 4 --> 5 --> 6 --> 7
Escherichia	coli	W	GCF_000184185.1_ASM18418v1	GREEN	GS1.0	1	2	3	4	5	6	7				Valid	--> 1(Ter) <-- 2 <-- 3(Ori) --> 4 --> 5 --> 6 --> 7
Escherichia	coli	W	GCF_000258145.1_ASM25814v1	GREEN	GS1.0	1	2	3	4	5	6	7				Valid	--> 1(Ter) <-- 2 <-- 3(Ori) --> 4 --> 5 --> 6 --> 7
Escherichia	coli	W2_5	GCF_003667405.1_ASM366740v1	GREEN	GS1.0	1	2	3	4	5	6	7				Valid	--> 1(Ter) <-- 7 <-- 6 <-- 5 <-- 4 <-- 3(Ori) --> 2
Escherichia	coli	W5_6	GCF_003667425.1_ASM366742v1	GREEN	GS1.0	1	2	3	4	5	6	7				Valid	--> 1(Ter) <-- 7 <-- 6 <-- 5 <-- 4 <-- 3(Ori) --> 2
Escherichia	coli	WAT	GCF_002237325.1_ASM223732v1	GREEN	GS1.0	1	2	3	4	5	6	7				Valid	--> 1(Ter) <-- 2 <-- 3(Ori) --> 4 --> 5 --> 6 --> 7
Escherichia	coli	WCHEC000837	GCF_002164595.2_ASM216459v2	GREEN	GS1.0	1	2	3	4	5	6	7				Valid	--> 1(Ter) <-- 2 <-- 3(Ori) --> 4 --> 5 --> 6 --> 7
Escherichia	coli	WCHEC005237	GCF_002945135.2_ASM294513v2	GREEN	GS1.0	1	2	3	4	5	6	7				Valid	--> 1(Ter) <-- 7 <-- 6 <-- 5 <-- 4 <-- 3(Ori) --> 2
Escherichia	coli	WCHEC005784	GCF_003051985.2_ASM305198v2	GREEN	GS1.0	1	2	3	4	5	6	7				Valid	--> 1(Ter) <-- 7 <-- 6 <-- 5 <-- 4 <-- 3(Ori) --> 2
Escherichia	coli	WCHEC020031	GCF_003711045.1_ASM371104v1	GREEN	GS1.0	1	2	3	4	5	6	7				Valid	--> 1(Ter) <-- 7 <-- 6 <-- 5 <-- 4 <-- 3(Ori) --> 2
Escherichia	coli	WCHEC020032	GCF_002164865.2_ASM216486v2	GREEN	GS1.0	1	2	3	4	5	6	7				Valid	--> 1(Ter) <-- 7 <-- 6 <-- 5 <-- 4 <-- 3(Ori) --> 2
Escherichia	coli	WCHEC025943	GCF_002811555.3_ASM281155v3	GREEN	GS1.0	1	2	3	4	5	6	7				Valid	--> 1(Ter) <-- 7 <-- 6 <-- 5 <-- 4 <-- 3(Ori) --> 2
Escherichia	coli	WCHEC025970	GCF_004295365.1_ASM429536v1	GREEN	GS1.0	1	2	3	4	5	6	7				Valid	--> 1(Ter) <-- 7 <-- 6 <-- 5 <-- 4 <-- 3(Ori) --> 2
Escherichia	coli	WCHEC035053S1G0	GCF_003172465.2_ASM317246v2	GREEN	GS1.0	1	2	3	4	5	6	7				Valid	--> 1(Ter) <-- 7 <-- 6 <-- 5 <-- 4 <-- 3(Ori) --> 2
Escherichia	coli	WCHEC035148	GCF_003268695.1_ASM326869v1	GREEN	GS1.0	1	2	3	4	5	6	7				Valid	--> 1(Ter) <-- 7 <-- 6 <-- 5 <-- 4 <-- 3(Ori) --> 2
Escherichia	coli	WCHEC050613	GCF_001969285.2_ASM196928v3	GREEN	GS1.0	1	2	3	4	5	6	7				Valid	--> 1(Ter) <-- 7 <-- 6 <-- 5 <-- 4 <-- 3(Ori) --> 2
Escherichia	coli	WCHEC4533	GCF_002164645.2_ASM216464v2	GREEN	GS1.0	1	2	3	4	5	6	7				Valid	--> 1(Ter) <-- 7 <-- 6 <-- 5 <-- 4 <-- 3(Ori) --> 2
Escherichia	coli	WCHEC96200	GCF_002164635.3_ASM216463v3	GREEN	GS1.0	1	2	3	4	5	6	7				Valid	--> 1(Ter) <-- 7 <-- 6 <-- 5 <-- 4 <-- 3(Ori) --> 2
Escherichia	coli	WG5	GCF_002761835.1_ASM276183v1	GREEN	GS1.0	1	2	3	4	5	6	7				Valid	--> 1(Ter) <-- 7 <-- 6 <-- 5 <-- 4 <-- 3(Ori) --> 2
Escherichia	coli	WI1_isolate	GCF_900174625.1_WI1-reUpload	GREEN	GS1.0	1	2	3	4	5	6	7				Valid	--> 1(Ter) <-- 7 <-- 6 <-- 5 <-- 4 <-- 3(Ori) --> 2
Escherichia	coli	WI2_isolate	GCF_900174635.1_WI2	GREEN	GS1.0	1	2	3	4	5	6	7				Valid	--> 1(Ter) <-- 7 <-- 6 <-- 5 <-- 4 <-- 3(Ori) --> 2
Escherichia	coli	Xuzhou21	GCF_000262125.1_ASM26212v1	GREEN	GS1.0	1	2	3	4	5	6	7				Valid	--> 1(Ter) <-- 2 <-- 3(Ori) --> 4 --> 5 --> 6 --> 7
Escherichia	coli	Y5	GCF_001860505.1_ASM186050v1	GREEN	GS1.0	1	2	3	4	5	6	7				Valid	--> 1(Ter) <-- 7 <-- 6 <-- 5 <-- 4 <-- 3(Ori) --> 2
Escherichia	coli	YD786	GCF_001442495.1_ASM144249v1	GREEN	GS1.0	1	2	3	4	5	6	7				Valid	--> 1(Ter) <-- 2 <-- 3(Ori) --> 4 --> 5 --> 6 --> 7
Escherichia	coli	YSP8_1	GCF_004924255.1_ASM492425v1	GREEN	GS1.0	1	2	3	4	5	6	7				Valid	--> 1(Ter) <-- 7 <-- 6 <-- 5 <-- 4 <-- 3(Ori) --> 2
Escherichia	coli	Z1002	GCF_002142675.1_ASM214267v1	GREEN	GS1.0	1	2	3	4	5	6	7				Valid	--> 1(Ter) <-- 2 <-- 3(Ori) --> 4 --> 5 --> 6 --> 7
Escherichia	coli	ZH063	GCF_001577325.1_ASM157732v1	GREEN	GS1.0	1	2	3	4	5	6	7				Valid	--> 1(Ter) <-- 2 <-- 3(Ori) --> 4 --> 5 --> 6 --> 7
Escherichia	coli	ZH193	GCF_001566675.1_ASM156667v1	GREEN	GS1.0	1	2	3	4	5	6	7				Valid	--> 1(Ter) <-- 2 <-- 3(Ori) --> 4 --> 5 --> 6 --> 7
Escherichia	coli	103	GCF_004564175.1_ASM456417v1	GREEN	GS1.1	1'	2	3	4	5	6	7				Valid	--> 1'(Ter) <-- 7 <-- 6 <-- 5 <-- 4 <-- 3(Ori) --> 2
Escherichia	coli	123	GCF_005221785.1_ASM522178v1	GREEN	GS1.1	1'	2	3	4	5	6	7				Valid	--> 1'(Ter) <-- 7 <-- 6 <-- 5 <-- 4 <-- 3(Ori) --> 2
Escherichia	coli	124	GCF_005221765.1_ASM522176v1	GREEN	GS1.1	1'	2	3	4	5	6	7				Valid	--> 1'(Ter) <-- 7 <-- 6 <-- 5 <-- 4 <-- 3(Ori) --> 2
Escherichia	coli	14EC047	GCF_002853965.1_ASM285396v1	GREEN	GS1.1	1'	2	3	4	5	6	7				Valid	--> 1'(Ter) <-- 7 <-- 6 <-- 5 <-- 4 <-- 3(Ori) --> 2
Escherichia	coli	2010C_3347	GCF_004010675.1_ASM401067v1	GREEN	GS1.1	1'	2	3	4	5	6	7				Valid	--> 1'(Ter) <-- 2 <-- 3(Ori) --> 4 --> 5 --> 6 --> 7
Escherichia	coli	2013C_3033	GCF_003017765.1_ASM301776v1	GREEN	GS1.1	1'	2	3	4	5	6	7				Valid	--> 1'(Ter) <-- 2 <-- 3(Ori) --> 4 --> 5 --> 6 --> 7
Escherichia	coli	2013C_3264	GCF_003019155.1_ASM301915v1	GREEN	GS1.1	1'	2	3	4	5	6	7				Valid	--> 1'(Ter) <-- 2 <-- 3(Ori) --> 4 --> 5 --> 6 --> 7
Escherichia	coli	2013C_3513	GCF_003018315.1_ASM301831v1	GREEN	GS1.1	1'	2	3	4	5	6	7				Valid	--> 1'(Ter) <-- 7 <-- 6 <-- 5 <-- 4 <-- 3(Ori) --> 2
Escherichia	coli	2013C_4974	GCF_003018375.1_ASM301837v1	GREEN	GS1.1	1'	2	3	4	5	6	7				Valid	--> 1'(Ter) <-- 2 <-- 3(Ori) --> 4 --> 5 --> 6 --> 7
Escherichia	coli	2014C_4135	GCF_003017615.1_ASM301761v1	GREEN	GS1.1	1'	2	3	4	5	6	7				Valid	--> 1'(Ter) <-- 7 <-- 6 <-- 5 <-- 4 <-- 3(Ori) --> 2
Escherichia	coli	2014EL_1343_2	GCF_002741175.1_ASM274117v1	GREEN	GS1.1	1'	2	3	4	5	6	7				Valid	--> 1'(Ter) <-- 7 <-- 6 <-- 5 <-- 4 <-- 3(Ori) --> 2
Escherichia	coli	2016C_3878	GCF_003204955.1_ASM320495v1	GREEN	GS1.1	1'	2	3	4	5	6	7				Valid	--> 1'(Ter) <-- 2 <-- 3(Ori) --> 4 --> 5 --> 6 --> 7
Escherichia	coli	28Eco12	GCF_004759025.1_ASM475902v1	GREEN	GS1.1	1'	2	3	4	5	6	7				Valid	--> 1'(Ter) <-- 7 <-- 6 <-- 5 <-- 4 <-- 3(Ori) --> 2
Escherichia	coli	28RC1	GCF_001612475.1_ASM161247v1	GREEN	GS1.1	1'	2	3	4	5	6	7				Valid	--> 1'(Ter) <-- 2 <-- 3(Ori) --> 4 --> 5 --> 6 --> 7
Escherichia	coli	88_3493	GCF_003018115.1_ASM301811v1	GREEN	GS1.1	1'	2	3	4	5	6	7				Valid	--> 1'(Ter) <-- 7 <-- 6 <-- 5 <-- 4 <-- 3(Ori) --> 2
Escherichia	coli	95_3192	GCF_003018995.1_ASM301899v1	GREEN	GS1.1	1'	2	3	4	5	6	7				Valid	--> 1'(Ter) <-- 2 <-- 3(Ori) --> 4 --> 5 --> 6 --> 7
Escherichia	coli	ACN002	GCF_001515725.1_ASM151572v1	GREEN	GS1.1	1'	2	3	4	5	6	7				Valid	--> 1'(Ter) <-- 2 <-- 3(Ori) --> 4 --> 5 --> 6 --> 7
Escherichia	coli	AMSHJX01	GCF_003325975.1_ASM332597v1	GREEN	GS1.1	1'	2	3	4	5	6	7				Valid	--> 1'(Ter) <-- 7 <-- 6 <-- 5 <-- 4 <-- 3(Ori) --> 2
Escherichia	coli	AR_0013	GCF_003571685.1_ASM357168v1	GREEN	GS1.1	1'	2	3	4	5	6	7				Valid	--> 1'(Ter) <-- 7 <-- 6 <-- 5 <-- 4 <-- 3(Ori) --> 2
Escherichia	coli	AR_0067	GCF_003571785.1_ASM357178v1	GREEN	GS1.1	1'	2	3	4	5	6	7				Valid	--> 1'(Ter) <-- 7 <-- 6 <-- 5 <-- 4 <-- 3(Ori) --> 2
Escherichia	coli	B36	GCF_900622635.1_B36	GREEN	GS1.1	1'	2	3	4	5	6	7				Valid	--> 1'(Ter) <-- 7 <-- 6 <-- 5 <-- 4 <-- 3(Ori) --> 2
Escherichia	coli	B7A	GCF_000725265.1_ASM72526v1	GREEN	GS1.1	1'	2	3	4	5	6	7				Valid	--> 1'(Ter) <-- 7 <-- 6 <-- 5 <-- 4 <-- 3(Ori) --> 2
Escherichia	coli	CFSAN004176	GCF_001721225.1_ASM172122v1	GREEN	GS1.1	1'	2	3	4	5	6	7				Valid	--> 1'(Ter) <-- 7 <-- 6 <-- 5 <-- 4 <-- 3(Ori) --> 2
Escherichia	coli	CFSAN029787	GCF_001007915.1_ASM100791v1	GREEN	GS1.1	1'	2	3	4	5	6	7				Valid	--> 1'(Ter) <-- 2 <-- 3(Ori) --> 4 --> 5 --> 6 --> 7
Escherichia	coli	CFSAN051542	GCF_002105735.1_ASM210573v1	GREEN	GS1.1	1'	2	3	4	5	6	7				Valid	--> 1'(Ter) <-- 7 <-- 6 <-- 5 <-- 4 <-- 3(Ori) --> 2
Escherichia	coli	CREC_544	GCF_002787645.1_ASM278764v1	GREEN	GS1.1	1'	2	3	4	5	6	7				Valid	--> 1'(Ter) <-- 2 <-- 3(Ori) --> 4 --> 5 --> 6 --> 7
Escherichia	coli	CV839_06	GCF_002893905.2_ASM289390v2	GREEN	GS1.1	1'	2	3	4	5	6	7				Valid	--> 1'(Ter) <-- 7 <-- 6 <-- 5 <-- 4 <-- 3(Ori) --> 2
Escherichia	coli	DA33137	GCF_003180995.1_ASM318099v1	GREEN	GS1.1	1'	2	3	4	5	6	7				Valid	--> 1'(Ter) <-- 7 <-- 6 <-- 5 <-- 4 <-- 3(Ori) --> 2
Escherichia	coli	EC11	GCF_002996665.1_ASM299666v1	GREEN	GS1.1	1'	2	3	4	5	6	7				Valid	--> 1'(Ter) <-- 2 <-- 3(Ori) --> 4 --> 5 --> 6 --> 7
Escherichia	coli	EC17GD31	GCF_003991155.1_ASM399115v1	GREEN	GS1.1	1'	2	3	4	5	6	7				Valid	--> 1'(Ter) <-- 7 <-- 6 <-- 5 <-- 4 <-- 3(Ori) --> 2
Escherichia	coli	ECCHD184	GCF_003703795.1_ASM370379v1	GREEN	GS1.1	1'	2	3	4	5	6	7				Valid	--> 1'(Ter) <-- 7 <-- 6 <-- 5 <-- 4 <-- 3(Ori) --> 2
Escherichia	coli	ECCNB12_2	GCF_003790525.1_ASM379052v1	GREEN	GS1.1	1'	2	3	4	5	6	7				Valid	--> 1'(Ter) <-- 7 <-- 6 <-- 5 <-- 4 <-- 3(Ori) --> 2
Escherichia	coli	Ecol_732	GCF_001617565.1_ASM161756v1	GREEN	GS1.1	1'	2	3	4	5	6	7				Valid	--> 1'(Ter) <-- 7 <-- 6 <-- 5 <-- 4 <-- 3(Ori) --> 2
Escherichia	coli	ECP17_46	GCF_005885955.1_ASM588595v1	GREEN	GS1.1	1'	2	3	4	5	6	7				Valid	--> 1'(Ter) <-- 7 <-- 6 <-- 5 <-- 4 <-- 3(Ori) --> 2
Escherichia	coli	FDAARGOS_293	GCF_002208865.2_ASM220886v2	GREEN	GS1.1	1'	2	3	4	5	6	7				Valid	--> 1'(Ter) <-- 7 <-- 6 <-- 5 <-- 4 <-- 3(Ori) --> 2
Escherichia	coli	FDAARGOS_448	GCF_002591135.1_ASM259113v1	GREEN	GS1.1	1'	2	3	4	5	6	7				Valid	--> 1'(Ter) <-- 7 <-- 6 <-- 5 <-- 4 <-- 3(Ori) --> 2
Escherichia	coli	FORC_028	GCF_001721125.1_ASM172112v1	GREEN	GS1.1	1'	2	3	4	5	6	7				Valid	--> 1'(Ter) <-- 7 <-- 6 <-- 5 <-- 4 <-- 3(Ori) --> 2
Escherichia	coli	H8	GCF_001900835.1_ASM190083v1	GREEN	GS1.1	1'	2	3	4	5	6	7				Valid	--> 1'(Ter) <-- 7 <-- 6 <-- 5 <-- 4 <-- 3(Ori) --> 2
Escherichia	coli	H9Ecoli	GCF_003111785.1_ASM311178v1	GREEN	GS1.1	1'	2	3	4	5	6	7				Valid	--> 1'(Ter) <-- 2 <-- 3(Ori) --> 4 --> 5 --> 6 --> 7
Escherichia	coli	KL53	GCF_002494365.2_ASM249436v2	GREEN	GS1.1	1'	2	3	4	5	6	7				Valid	--> 1'(Ter) <-- 2 <-- 3(Ori) --> 4 --> 5 --> 6 --> 7
Escherichia	coli	MRY15_117	GCF_002357895.1_ASM235789v1	GREEN	GS1.1	1'	2	3	4	5	6	7				Valid	--> 1'(Ter) <-- 2 <-- 3(Ori) --> 4 --> 5 --> 6 --> 7
Escherichia	coli	MRY15_131	GCF_002357875.1_ASM235787v1	GREEN	GS1.1	1'	2	3	4	5	6	7				Valid	--> 1'(Ter) <-- 2 <-- 3(Ori) --> 4 --> 5 --> 6 --> 7
Escherichia	coli	NADC_5570_86_24_6564	GCF_001806285.1_ASM180628v1	GREEN	GS1.1	1'	2	3	4	5	6	7				Valid	--> 1'(Ter) <-- 7 <-- 6 <-- 5 <-- 4 <-- 3(Ori) --> 2
Escherichia	coli	NADC_5570_86_24_6565	GCF_001806265.1_ASM180626v1	GREEN	GS1.1	1'	2	3	4	5	6	7				Valid	--> 1'(Ter) <-- 7 <-- 6 <-- 5 <-- 4 <-- 3(Ori) --> 2
Escherichia	coli	NCTC86	GCF_900699165.1_39282_E01-4	GREEN	GS1.1	1'	2	3	4	5	6	7				Valid	--> 1'(Ter) <-- 7 <-- 6 <-- 5 <-- 4 <-- 3(Ori) --> 2
Escherichia	coli	NCTC86EC	GCF_900092615.1_PRJEB14041	GREEN	GS1.1	1'	2	3	4	5	6	7				Valid	--> 1'(Ter) <-- 2 <-- 3(Ori) --> 4 --> 5 --> 6 --> 7
Escherichia	coli	NCTC9040	GCF_900636295.1_40295_G02	GREEN	GS1.1	1'	2	3	4	5	6	7				Valid	--> 1'(Ter) <-- 7 <-- 6 <-- 5 <-- 4 <-- 3(Ori) --> 2
Escherichia	coli	P12b	GCF_000257275.1_ASM25727v1	GREEN	GS1.1	1'	2	3	4	5	6	7				Valid	--> 1'(Ter) <-- 2 <-- 3(Ori) --> 4 --> 5 --> 6 --> 7
Escherichia	coli	PA20	GCF_001865295.1_ASM186529v1	GREEN	GS1.1	1'	2	3	4	5	6	7				Valid	--> 1'(Ter) <-- 7 <-- 6 <-- 5 <-- 4 <-- 3(Ori) --> 2
Escherichia	coli	PF9285	GCF_004771235.1_ASM477123v1	GREEN	GS1.1	1'	2	3	4	5	6	7				Valid	--> 1'(Ter) <-- 7 <-- 6 <-- 5 <-- 4 <-- 3(Ori) --> 2
Escherichia	coli	RM8385	GCF_003112165.1_ASM311216v1	GREEN	GS1.1	1'	2	3	4	5	6	7				Valid	--> 1'(Ter) <-- 2 <-- 3(Ori) --> 4 --> 5 --> 6 --> 7
Escherichia	coli	S51	GCF_001660565.1_ASM166056v1	GREEN	GS1.1	1'	2	3	4	5	6	7				Valid	--> 1'(Ter) <-- 7 <-- 6 <-- 5 <-- 4 <-- 3(Ori) --> 2
Escherichia	coli	SD134209	GCF_003203755.1_ASM320375v1	GREEN	GS1.1	1'	2	3	4	5	6	7				Valid	--> 1'(Ter) <-- 2 <-- 3(Ori) --> 4 --> 5 --> 6 --> 7
Escherichia	coli	SLK172	GCF_001936315.1_ASM193631v1	GREEN	GS1.1	1'	2	3	4	5	6	7				Valid	--> 1'(Ter) <-- 7 <-- 6 <-- 5 <-- 4 <-- 3(Ori) --> 2
Escherichia	coli	SMS_3_5	GCF_000019645.1_ASM1964v1	GREEN	GS1.1	1'	2	3	4	5	6	7				Valid	--> 1'(Ter) <-- 2 <-- 3(Ori) --> 4 --> 5 --> 6 --> 7
Escherichia	coli	WS4202	GCF_001307215.1_ASM130721v1	GREEN	GS1.1	1'	2	3	4	5	6	7				Valid	--> 1'(Ter) <-- 2 <-- 3(Ori) --> 4 --> 5 --> 6 --> 7
Escherichia	coli	A1_136	GCF_005886035.1_ASM588603v1	GREEN	GS10.65	1'	7'	2	3	4	5	6				Valid	--> 1'(Ter) <-- 6 <-- 5 <-- 4 <-- 3(Ori) --> 2 --> 7'
Escherichia	coli	RM7190	GCF_002716885.1_ASM271688v1	GREEN	GS10.65	1'	7'	2	3	4	5	6				Valid	--> 1'(Ter) <-- 6 <-- 5 <-- 4 <-- 3(Ori) --> 2 --> 7'
Escherichia	coli	AR_0019	GCF_002796445.1_ASM279644v1	GREEN	GS11.59	1'	4'	6'	5'	3	7	2'				Valid	--> 1'(Ter) <-- 4' <-- 6' <-- 5' <-- 3(Ori) --> 7 --> 2'
Escherichia	coli	Ecol_542	GCF_002012025.1_ASM201202v1	GREEN	GS13.113	1'	7'	6'	5'	2	3	4				Valid	--> 1'(Ter) <-- 4 <-- 3(Ori) --> 2 --> 5' --> 6' --> 7'
Escherichia	coli	FWSEC0005	GCF_005037805.1_ASM503780v2	GREEN	GS14.64	1	2	7'	3	4	5	6				Valid	--> 1(Ter) <-- 6 <-- 5 <-- 4 <-- 3(Ori) --> 7' --> 2
Escherichia	coli	2012C_4227	GCF_001420935.1_ASM142093v1	GREEN	GS2.67	1'	7'	3	4	5	6	2'				Valid	--> 1'(Ter) <-- 2' <-- 6 <-- 5 <-- 4 <-- 3(Ori) --> 7'
Escherichia	coli	2013C_4830	GCF_003017805.1_ASM301780v1	GREEN	GS2.67	1'	7'	3	4	5	6	2'				Valid	--> 1'(Ter) <-- 2' <-- 6 <-- 5 <-- 4 <-- 3(Ori) --> 7'
Escherichia	coli	88_3001	GCF_003019015.1_ASM301901v1	GREEN	GS2.67	1'	7'	3	4	5	6	2'				Valid	--> 1'(Ter) <-- 2' <-- 6 <-- 5 <-- 4 <-- 3(Ori) --> 7'
Escherichia	coli	CFSAN067215	GCF_004771135.1_ASM477113v1	GREEN	GS2.67	1'	7'	3	4	5	6	2'				Valid	--> 1'(Ter) <-- 2' <-- 6 <-- 5 <-- 4 <-- 3(Ori) --> 7'
Escherichia	coli	E2863	GCF_003966445.1_ASM396644v1	GREEN	GS2.67	1'	7'	3	4	5	6	2'				Valid	--> 1'(Ter) <-- 2' <-- 6 <-- 5 <-- 4 <-- 3(Ori) --> 7'
Escherichia	coli	E62	GCF_002220215.1_ASM222021v1	GREEN	GS2.67	1'	7'	3	4	5	6	2'				Valid	--> 1'(Ter) <-- 2' <-- 6 <-- 5 <-- 4 <-- 3(Ori) --> 7'
Escherichia	coli	K_12_substr__HMS174	GCF_000953515.1_EcHMS174Chr	GREEN	GS2.67	1'	7'	3	4	5	6	2'				Valid	--> 1'(Ter) <-- 2' <-- 6 <-- 5 <-- 4 <-- 3(Ori) --> 7'
Escherichia	coli	K_12_substr__W3110	GCF_000010245.2_ASM1024v1	GREEN	GS2.67	1'	7'	3	4	5	6	2'				Valid	--> 1'(Ter) <-- 2' <-- 6 <-- 5 <-- 4 <-- 3(Ori) --> 7'
Escherichia	coli	ME8067	GCF_003052665.1_ASM305266v1	GREEN	GS2.67	1'	7'	3	4	5	6	2'				Valid	--> 1'(Ter) <-- 2' <-- 6 <-- 5 <-- 4 <-- 3(Ori) --> 7'
Escherichia	coli	IAI39	GCF_000026345.1_ASM2634v1	RED	GS3.25	1'	4'	5'	2	3	6	7				Invalid	<-- 1'(Ter) <-- 4' <-- 5' <-- 2 <-- 3(Ori) --> 6 --> 7
Escherichia	coli	ATCC_25922	GCF_000743255.1_ASM74325v1	GREEN	GS4.96	1	7'	6'	2	3	4	5				Valid	--> 1(Ter) <-- 5 <-- 4 <-- 3(Ori) --> 2 --> 6' --> 7'
Escherichia	coli	K_12_substr__MC4100	GCF_000499485.1_MYMC4100	GREEN	GS4.97	1'	7'	6'	2	3	4	5				Valid	--> 1'(Ter) <-- 5 <-- 4 <-- 3(Ori) --> 2 --> 6' --> 7'
Escherichia	coli	APEC_O2_211	GCF_001021635.2_ASM102163v2	GREEN	GS5.99	1'	7'	6'	3	4	5	2'				Valid	--> 1'(Ter) <-- 2' <-- 5 <-- 4 <-- 3(Ori) --> 6' --> 7'
Escherichia	coli	ST648	GCF_001485455.1_ASM148545v1	GREEN	GS6.32	1	2	6'	3	4	5	7				Valid	--> 1(Ter) <-- 2 <-- 6' <-- 3(Ori) --> 4 --> 5 --> 7
Escherichia	coli	WB61	GCF_002966755.1_ASM296675v1	GREEN	GS6.32	1	2	6'	3	4	5	7				Valid	--> 1(Ter) <-- 2 <-- 6' <-- 3(Ori) --> 4 --> 5 --> 7
Escherichia	coli	13E0767	GCF_002057355.1_ASM205735v1	GREEN	GS8.3	1'	3	4	5	6	7	2'				Valid	--> 1'(Ter) <-- 3(Ori) --> 4 --> 5 --> 6 --> 7 --> 2'
Escherichia	coli	317	GCF_002310575.1_ASM231057v1	GREEN	GS9.16	1	2	5'	3	6	4	7				Valid	--> 1(Ter) <-- 7 <-- 4 <-- 6 <-- 3(Ori) --> 5' --> 2
Escherichia	coli	C3	GCF_001900515.1_ASM190051v1	RED	GS0.0	1	3	4	5	6	7	5				Invalid	--> 5 <-- 7 <-- 6 <-- 5 <-- 4 <-- 3(Ori) --> 1(Ter)
Escherichia	coli	ML35	GCF_002879975.1_ASM287997v1	RED	GS0.0	3	4	5	6	7	4	2				Invalid	--> 2 <-- 4 <-- 7 <-- 6 <-- 5 <-- 4 <-- 3(Ori)
Escherichia	coli	NCM3722	GCF_001043215.1_ASM104321v1	RED	GS0.0	1	2	3	3	4	5	6	7			Invalid	--> 1(Ter) <-- 2 <-- 3(Ori) <-- 3(Ori) --> 4 --> 5 --> 6 --> 7
Escherichia	coli	S40	GCF_001900945.1_ASM190094v1	RED	GS0.0	1	2	3	4	5	6	7	4			Invalid	--> 1(Ter) --> 4 <-- 7 <-- 6 <-- 5 <-- 4 <-- 3(Ori) --> 2
Escherichia	coli	SQ2203	GCF_000988465.1_ASM98846v1	RED	GS0.0	5										Invalid	--> 5
Escherichia	coli	SQ88	GCF_000988385.1_ASM98838v1	RED	GS0.0	1	5									Invalid	--> 1(Ter) --> 5
Escherichia	coli	ST540	GCF_000597845.1_ASM59784v1	RED	GS0.0	1	6	2	3	3	4	?'	4			Invalid	<-- 1(Ter) <-- 4 --> ? --> 4 <-- 3(Ori) <-- 3(Ori) --> 2 <-- 6
Escherichia	coli	ST540	GCF_000599645.1_ASM59964v1	RED	GS0.0	2	3	5	3	4	5	6	7			Invalid	--> 7 <-- 6 <-- 5 <-- 4 <-- 3(Ori) <-- 5 --> 3(Ori) --> 2
Escherichia	coli	UTI89	GCF_000013265.1_ASM1326v1	RED	GS0.0	1	2	3	3	4	5	7				Invalid	--> 1(Ter) <-- 2 <-- 3(Ori) <-- 3(Ori) --> 4 --> 5 --> 7
Escherichia	coli	KO11FL	GCF_000258025.1_ASM25802v1	RED	GS0.103	1'	7'	6'	3	4	3'	2'				Invalid	--> 1'(Ter) --> 7' <-- 6' <-- 3'(Ori) --> 4 --> 3'(Ori) --> 2'
Escherichia	coli	11368	GCF_000091005.1_ASM9100v1	RED	GS0.12	1	2	3	4'	3'	6	7				Invalid	--> 1(Ter) <-- 2 <-- 3'(Ori) <-- 4' <-- 3'(Ori) --> 6 --> 7
Escherichia	coli	2012C_4606	GCF_003018795.1_ASM301879v1	RED	GS0.12	1	2	3	4'	3'	6	7				Invalid	--> 1(Ter) <-- 2 <-- 3'(Ori) <-- 4' <-- 3'(Ori) --> 6 --> 7
Escherichia	coli	2015C_4498	GCF_003018495.1_ASM301849v1	RED	GS0.12	1	2	3	4'	3'	6	7				Invalid	--> 1(Ter) <-- 2 <-- 3'(Ori) <-- 4' <-- 3'(Ori) --> 6 --> 7
Escherichia	coli	CFSAN027350	GCF_004358385.1_ASM435838v1	RED	GS0.12	1	2	3	4'	3'	6	7				Invalid	--> 1(Ter) <-- 2 <-- 3'(Ori) <-- 4' <-- 3'(Ori) --> 6 --> 7
Escherichia	coli	E2865	GCF_003966465.1_ASM396646v1	RED	GS0.12	1	2	3	4'	3'	6	7				Invalid	--> 1(Ter) <-- 2 <-- 3'(Ori) <-- 4' <-- 3'(Ori) --> 6 --> 7
Escherichia	coli	RM8426	GCF_003112185.1_ASM311218v1	RED	GS0.12	1	2	3	4'	3'	6	7				Invalid	--> 1(Ter) <-- 2 <-- 3'(Ori) <-- 4' <-- 3'(Ori) --> 6 --> 7
Escherichia	coli	M19	GCF_001901215.1_ASM190121v1	RED	GS0.120	1	2	3	7'	6'	5'	4'				Invalid	--> 1(Ter) --> 4' --> 5' --> 6' --> 7' --> 3(Ori) --> 2
Escherichia	coli	M9	GCF_001901105.1_ASM190110v1	RED	GS0.120	1	2	3	7'	6'	5'	4'				Invalid	<-- 1(Ter) <-- 2 <-- 3(Ori) <-- 7' <-- 6' <-- 5' <-- 4'
Escherichia	coli	CQSW20	GCF_001455385.1_ASM145538v1	RED	GS0.127	1'	3	7'	6'	5'	4'	3'	2'			Invalid	--> 1'(Ter) <-- 3'(Ori) <-- 7' <-- 6' <-- 5' <-- 4' <-- 3'(Ori) --> 2'
Escherichia	coli	2013C_3277	GCF_003018715.1_ASM301871v1	RED	GS0.13	1'	2	3	4'	3'	6	7				Invalid	--> 1'(Ter) <-- 2 <-- 3'(Ori) <-- 4' <-- 3'(Ori) --> 6 --> 7
Escherichia	coli	NCTC11133	GCF_900637015.1_46514_C01	RED	GS0.13	1'	2	3	4'	3'	6	7				Invalid	--> 1'(Ter) <-- 2 <-- 3'(Ori) <-- 4' <-- 3'(Ori) --> 6 --> 7
Escherichia	coli	RM8352	GCF_003112145.1_ASM311214v1	RED	GS0.16	1	2	3	4	5	6	5'				Invalid	--> 1(Ter) --> 5' <-- 6 <-- 5' <-- 4 <-- 3(Ori) --> 2
Escherichia	coli	UM146	GCF_000148605.1_ASM14860v1	RED	GS0.3	1'	3	3	4	5	7	2'				Invalid	--> 1'(Ter) <-- 3(Ori) <-- 3(Ori) --> 4 --> 5 --> 7 --> 2'
Escherichia	coli	ST540	GCF_000599625.1_ASM59962v1	RED	GS0.40	1	2	3	4'	6'	4	5	6	7		Invalid	--> 1(Ter) <-- 7 <-- 6 <-- 5 <-- 4 <-- 6 --> 4 --> 3(Ori) --> 2
Escherichia	coli	J53	GCF_003052645.1_ASM305264v1	RED	GS0.56	1	2	3	6'	5'	4'	7				Invalid	--> 1(Ter) <-- 2 <-- 3(Ori) <-- 6' <-- 5' <-- 4' <-- 7
Escherichia	coli	EC_12536	GCF_900497475.1_ASM90049747v1	RED	GS0.64	7'	2	3	5	4	6	7	7			Invalid	--> 7 <-- 2 <-- 3(Ori) --> 5 --> 4 --> 6 --> 7 --> 7
Escherichia	coli	ST2747	GCF_000599685.1_ASM59968v1	RED	GS0.8	1	2	3	4	4'	5	6	7			Invalid	--> 1(Ter) <-- 2 <-- 3(Ori) --> 4' <-- 4' <-- 5 --> 6 --> 7
Escherichia	coli	ST2747	GCF_000599705.1_ASM59970v1	RED	GS0.8	1	2	3	4	?	4'	6	5	6	7	Invalid	--> 1(Ter) <-- 2 <-- 3(Ori) --> 4' --> ? <-- 4' <-- 6 --> 5 --> 6 --> 7
Escherichia	coli	USML2	GCF_000833635.2_ASM83363v2	RED	GS1.0	1	2	3	4	5	6	7				Invalid	--> 1(Ter) --> 7 <-- 6 <-- 5 <-- 4 <-- 3(Ori) --> 2
Escherichia	coli	ABWA45	GCF_002211725.1_ASM221172v1	RED	GS1.1	1'	2	3	4	5	6	7				Invalid	--> 1'(Ter) --> 7 <-- 6 <-- 5 <-- 4 <-- 3(Ori) --> 2
Escherichia	coli	12009	GCF_000010745.1_ASM1074v1	RED	GS1.24	1	2	3	4'	5'	6	7				Invalid	--> 1(Ter) <-- 2 <-- 3(Ori) <-- 4' <-- 5' --> 6 --> 7
Escherichia	coli	2014C_3061	GCF_003018155.1_ASM301815v1	RED	GS1.24	1	2	3	4'	5'	6	7				Invalid	--> 1(Ter) <-- 7 <-- 6 <-- 5' --> 4' --> 3(Ori) --> 2
Escherichia	coli	FWSEC0003	GCF_005037845.1_ASM503784v2	RED	GS1.25	1'	2	3	4'	5'	6	7				Invalid	--> 1'(Ter) <-- 2 <-- 3(Ori) <-- 4' <-- 5' --> 6 --> 7
Escherichia	coli	NCTC8196	GCF_900636405.1_41767_E01	RED	GS1.9	1'	2	3	4'	5	6	7				Invalid	--> 1'(Ter) <-- 2 <-- 3(Ori) <-- 4' <-- 5 --> 6 --> 7
Escherichia	coli	2011C_4251	GCF_003018915.1_ASM301891v1	RED	GS2.90	1	7'	3	4'	5'	6	2'				Invalid	--> 1(Ter) <-- 7' <-- 3(Ori) <-- 4' <-- 5' --> 6 --> 2'
Escherichia	coli	C5	GCF_001900535.1_ASM190053v1	RED	GS8.3	1'	3	4	5	6	7	2'				Invalid	--> 1'(Ter) <-- 3(Ori) --> 4 --> 5 --> 6 --> 7 <-- 2'
Klebsiella	pneumoniae	30684_NJST258_2	GCF_000597905.1_ASM59790v1	AMBER	GS0.0	1	2	3	3	4	5	7	8			Valid	--> 1(Ter) <-- 8 <-- 7 <-- 5 <-- 4 <-- 3(Ori) --> 3(Ori) --> 2
Klebsiella	pneumoniae	CFSAN054110	GCF_003030045.1_ASM303004v1	AMBER	GS0.0	1	2	3	4	5	6	8				Valid	--> 1(Ter) <-- 8 <-- 6 <-- 5 <-- 4 <-- 3(Ori) --> 2
Klebsiella	pneumoniae	INF249	GCF_002752775.1_ASM275277v1	AMBER	GS0.0	1	2	3	5	4	7	8				Valid	--> 1(Ter) <-- 8 <-- 7 <-- 4 <-- 5 <-- 3(Ori) --> 2
Klebsiella	pneumoniae	WCHKP115069	GCF_003711065.1_ASM371106v1	AMBER	GS0.0	1	2	3	4	5	6	8				Valid	--> 1(Ter) <-- 8 <-- 6 <-- 5 <-- 4 <-- 3(Ori) --> 2
Klebsiella	pneumoniae	CCUG_70742	GCF_003194285.1_ASM319428v1	AMBER	GS0.32	1	6'	2	3	4	5	6	7	8		Valid	--> 1(Ter) <-- 8 <-- 7 <-- 6 <-- 5 <-- 4 <-- 3(Ori) --> 2 --> 6
Klebsiella	pneumoniae	11	GCF_001709275.1_ASM170927v1	GREEN	GS1.0	1	2	3	4	5	6	7	8			Valid	--> 1(Ter) <-- 2 <-- 3(Ori) --> 4 --> 5 --> 6 --> 7 --> 8
Klebsiella	pneumoniae	121	GCF_004801235.1_ASM480123v1	GREEN	GS1.0	1	2	3	4	5	6	7	8			Valid	--> 1(Ter) <-- 8 <-- 7 <-- 6 <-- 5 <-- 4 <-- 3(Ori) --> 2
Klebsiella	pneumoniae	203	GCF_003186535.1_ASM318653v1	GREEN	GS1.0	1	2	3	4	5	6	7	8			Valid	--> 1(Ter) <-- 8 <-- 7 <-- 6 <-- 5 <-- 4 <-- 3(Ori) --> 2
Klebsiella	pneumoniae	459	GCF_002814015.1_ASM281401v1	GREEN	GS1.0	1	2	3	4	5	6	7	8			Valid	--> 1(Ter) <-- 2 <-- 3(Ori) --> 4 --> 5 --> 6 --> 7 --> 8
Klebsiella	pneumoniae	616	GCF_003076555.1_ASM307655v1	GREEN	GS1.0	1	2	3	4	5	6	7	8			Valid	--> 1(Ter) <-- 8 <-- 7 <-- 6 <-- 5 <-- 4 <-- 3(Ori) --> 2
Klebsiella	pneumoniae	1050	GCF_003443755.1_ASM344375v1	GREEN	GS1.0	1	2	3	4	5	6	7	8			Valid	--> 1(Ter) <-- 8 <-- 7 <-- 6 <-- 5 <-- 4 <-- 3(Ori) --> 2
Klebsiella	pneumoniae	1084	GCF_000294365.1_ASM29436v1	GREEN	GS1.0	1	2	3	4	5	6	7	8			Valid	--> 1(Ter) <-- 8 <-- 7 <-- 6 <-- 5 <-- 4 <-- 3(Ori) --> 2
Klebsiella	pneumoniae	1158	GCF_000814805.1_ASM81480v1	GREEN	GS1.0	1	2	3	4	5	6	7	8			Valid	--> 1(Ter) <-- 8 <-- 7 <-- 6 <-- 5 <-- 4 <-- 3(Ori) --> 2
Klebsiella	pneumoniae	1756	GCF_001952835.1_ASM195283v1	GREEN	GS1.0	1	2	3	4	5	6	7	8			Valid	--> 1(Ter) <-- 8 <-- 7 <-- 6 <-- 5 <-- 4 <-- 3(Ori) --> 2
Klebsiella	pneumoniae	4743	GCF_003790485.1_ASM379048v1	GREEN	GS1.0	1	2	3	4	5	6	7	8			Valid	--> 1(Ter) <-- 8 <-- 7 <-- 6 <-- 5 <-- 4 <-- 3(Ori) --> 2
Klebsiella	pneumoniae	11219	GCF_003285145.1_ASM328514v1	GREEN	GS1.0	1	2	3	4	5	6	7	8			Valid	--> 1(Ter) <-- 2 <-- 3(Ori) --> 4 --> 5 --> 6 --> 7 --> 8
Klebsiella	pneumoniae	12208	GCF_003286975.1_ASM328697v1	GREEN	GS1.0	1	2	3	4	5	6	7	8			Valid	--> 1(Ter) <-- 8 <-- 7 <-- 6 <-- 5 <-- 4 <-- 3(Ori) --> 2
Klebsiella	pneumoniae	19051	GCF_002209405.1_ASM220940v1	GREEN	GS1.0	1	2	3	4	5	6	7	8			Valid	--> 1(Ter) <-- 2 <-- 3(Ori) --> 4 --> 5 --> 6 --> 7 --> 8
Klebsiella	pneumoniae	34618	GCF_000814305.1_ASM81430v1	GREEN	GS1.0	1	2	3	4	5	6	7	8			Valid	--> 1(Ter) <-- 8 <-- 7 <-- 6 <-- 5 <-- 4 <-- 3(Ori) --> 2
Klebsiella	pneumoniae	160111	GCF_003429545.1_ASM342954v1	GREEN	GS1.0	1	2	3	4	5	6	7	8			Valid	--> 1(Ter) <-- 2 <-- 3(Ori) --> 4 --> 5 --> 6 --> 7 --> 8
Klebsiella	pneumoniae	721005	GCF_002278055.1_ASM227805v1	GREEN	GS1.0	1	2	3	4	5	6	7	8			Valid	--> 1(Ter) <-- 8 <-- 7 <-- 6 <-- 5 <-- 4 <-- 3(Ori) --> 2
Klebsiella	pneumoniae	911021	GCF_002269295.1_ASM226929v1	GREEN	GS1.0	1	2	3	4	5	6	7	8			Valid	--> 1(Ter) <-- 8 <-- 7 <-- 6 <-- 5 <-- 4 <-- 3(Ori) --> 2
Klebsiella	pneumoniae	002SK2	GCF_002848605.1_ASM284860v1	GREEN	GS1.0	1	2	3	4	5	6	7	8			Valid	--> 1(Ter) <-- 2 <-- 3(Ori) --> 4 --> 5 --> 6 --> 7 --> 8
Klebsiella	pneumoniae	08EU827	GCF_004010995.1_ASM401099v1	GREEN	GS1.0	1	2	3	4	5	6	7	8			Valid	--> 1(Ter) <-- 8 <-- 7 <-- 6 <-- 5 <-- 4 <-- 3(Ori) --> 2
Klebsiella	pneumoniae	1_GR_13	GCF_001701425.2_ASM170142v2	GREEN	GS1.0	1	2	3	4	5	6	7	8			Valid	--> 1(Ter) <-- 8 <-- 7 <-- 6 <-- 5 <-- 4 <-- 3(Ori) --> 2
Klebsiella	pneumoniae	16_GR_13	GCF_001701835.2_ASM170183v2	GREEN	GS1.0	1	2	3	4	5	6	7	8			Valid	--> 1(Ter) <-- 2 <-- 3(Ori) --> 4 --> 5 --> 6 --> 7 --> 8
Klebsiella	pneumoniae	18CPO060	GCF_004332075.1_ASM433207v1	GREEN	GS1.0	1	2	3	4	5	6	7	8			Valid	--> 1(Ter) <-- 8 <-- 7 <-- 6 <-- 5 <-- 4 <-- 3(Ori) --> 2
Klebsiella	pneumoniae	2_1	GCF_004138665.1_ASM413866v1	GREEN	GS1.0	1	2	3	4	5	6	7	8			Valid	--> 1(Ter) <-- 8 <-- 7 <-- 6 <-- 5 <-- 4 <-- 3(Ori) --> 2
Klebsiella	pneumoniae	2_GR_12	GCF_001702045.2_ASM170204v2	GREEN	GS1.0	1	2	3	4	5	6	7	8			Valid	--> 1(Ter) <-- 8 <-- 7 <-- 6 <-- 5 <-- 4 <-- 3(Ori) --> 2
Klebsiella	pneumoniae	20_GR_12	GCF_001701845.2_ASM170184v2	GREEN	GS1.0	1	2	3	4	5	6	7	8			Valid	--> 1(Ter) <-- 8 <-- 7 <-- 6 <-- 5 <-- 4 <-- 3(Ori) --> 2
Klebsiella	pneumoniae	234_12	GCF_000981845.1_ASM98184v1	GREEN	GS1.0	1	2	3	4	5	6	7	8			Valid	--> 1(Ter) <-- 8 <-- 7 <-- 6 <-- 5 <-- 4 <-- 3(Ori) --> 2
Klebsiella	pneumoniae	2e	GCF_003692695.1_ASM369269v1	GREEN	GS1.0	1	2	3	4	5	6	7	8			Valid	--> 1(Ter) <-- 8 <-- 7 <-- 6 <-- 5 <-- 4 <-- 3(Ori) --> 2
Klebsiella	pneumoniae	2e	GCF_005377825.1_ASM537782v1	GREEN	GS1.0	1	2	3	4	5	6	7	8			Valid	--> 1(Ter) <-- 8 <-- 7 <-- 6 <-- 5 <-- 4 <-- 3(Ori) --> 2
Klebsiella	pneumoniae	2N3	GCF_002850275.2_ASM285027v2	GREEN	GS1.0	1	2	3	4	5	6	7	8			Valid	--> 1(Ter) <-- 8 <-- 7 <-- 6 <-- 5 <-- 4 <-- 3(Ori) --> 2
Klebsiella	pneumoniae	30660_NJST258_1	GCF_000598005.1_ASM59800v1	GREEN	GS1.0	1	2	3	4	5	6	7	8			Valid	--> 1(Ter) <-- 8 <-- 7 <-- 6 <-- 5 <-- 4 <-- 3(Ori) --> 2
Klebsiella	pneumoniae	4_1_2	GCF_003856595.1_ASM385659v1	GREEN	GS1.0	1	2	3	4	5	6	7	8			Valid	--> 1(Ter) <-- 8 <-- 7 <-- 6 <-- 5 <-- 4 <-- 3(Ori) --> 2
Klebsiella	pneumoniae	500_1420	GCF_000406765.2_ASM40676v2	GREEN	GS1.0	1	2	3	4	5	6	7	8			Valid	--> 1(Ter) <-- 8 <-- 7 <-- 6 <-- 5 <-- 4 <-- 3(Ori) --> 2
Klebsiella	pneumoniae	825795_1	GCF_001956965.1_ASM195696v1	GREEN	GS1.0	1	2	3	4	5	6	7	8			Valid	--> 1(Ter) <-- 8 <-- 7 <-- 6 <-- 5 <-- 4 <-- 3(Ori) --> 2
Klebsiella	pneumoniae	AATZP	GCF_001648215.1_ASM164821v1	GREEN	GS1.0	1	2	3	4	5	6	7	8			Valid	--> 1(Ter) <-- 2 <-- 3(Ori) --> 4 --> 5 --> 6 --> 7 --> 8
Klebsiella	pneumoniae	ABFPV	GCF_004322955.1_ASM432295v1	GREEN	GS1.0	1	2	3	4	5	6	7	8			Valid	--> 1(Ter) <-- 2 <-- 3(Ori) --> 4 --> 5 --> 6 --> 7 --> 8
Klebsiella	pneumoniae	ABFQB	GCF_004322995.1_ASM432299v1	GREEN	GS1.0	1	2	3	4	5	6	7	8			Valid	--> 1(Ter) <-- 2 <-- 3(Ori) --> 4 --> 5 --> 6 --> 7 --> 8
Klebsiella	pneumoniae	AJ218	GCF_900622605.1_AJ218	GREEN	GS1.0	1	2	3	4	5	6	7	8			Valid	--> 1(Ter) <-- 8 <-- 7 <-- 6 <-- 5 <-- 4 <-- 3(Ori) --> 2
Klebsiella	pneumoniae	AP8555	GCF_004118955.1_ASM411895v1	GREEN	GS1.0	1	2	3	4	5	6	7	8			Valid	--> 1(Ter) <-- 8 <-- 7 <-- 6 <-- 5 <-- 4 <-- 3(Ori) --> 2
Klebsiella	pneumoniae	AR_0046	GCF_003571745.1_ASM357174v1	GREEN	GS1.0	1	2	3	4	5	6	7	8			Valid	--> 1(Ter) <-- 2 <-- 3(Ori) --> 4 --> 5 --> 6 --> 7 --> 8
Klebsiella	pneumoniae	AR_0047	GCF_002180075.1_ASM218007v1	GREEN	GS1.0	1	2	3	4	5	6	7	8			Valid	--> 1(Ter) <-- 2 <-- 3(Ori) --> 4 --> 5 --> 6 --> 7 --> 8
Klebsiella	pneumoniae	AR_0049	GCF_001922465.1_ASM192246v1	GREEN	GS1.0	1	2	3	4	5	6	7	8			Valid	--> 1(Ter) <-- 8 <-- 7 <-- 6 <-- 5 <-- 4 <-- 3(Ori) --> 2
Klebsiella	pneumoniae	AR_0066	GCF_002948565.1_ASM294856v1	GREEN	GS1.0	1	2	3	4	5	6	7	8			Valid	--> 1(Ter) <-- 8 <-- 7 <-- 6 <-- 5 <-- 4 <-- 3(Ori) --> 2
Klebsiella	pneumoniae	AR_0068	GCF_002055855.1_ASM205585v1	GREEN	GS1.0	1	2	3	4	5	6	7	8			Valid	--> 1(Ter) <-- 8 <-- 7 <-- 6 <-- 5 <-- 4 <-- 3(Ori) --> 2
Klebsiella	pneumoniae	AR_0075	GCF_003571605.1_ASM357160v1	GREEN	GS1.0	1	2	3	4	5	6	7	8			Valid	--> 1(Ter) <-- 2 <-- 3(Ori) --> 4 --> 5 --> 6 --> 7 --> 8
Klebsiella	pneumoniae	AR_0076	GCF_003571525.1_ASM357152v1	GREEN	GS1.0	1	2	3	4	5	6	7	8			Valid	--> 1(Ter) <-- 8 <-- 7 <-- 6 <-- 5 <-- 4 <-- 3(Ori) --> 2
Klebsiella	pneumoniae	AR_0079	GCF_003073335.1_ASM307333v1	GREEN	GS1.0	1	2	3	4	5	6	7	8			Valid	--> 1(Ter) <-- 2 <-- 3(Ori) --> 4 --> 5 --> 6 --> 7 --> 8
Klebsiella	pneumoniae	AR_0087	GCF_003204175.1_ASM320417v1	GREEN	GS1.0	1	2	3	4	5	6	7	8			Valid	--> 1(Ter) <-- 8 <-- 7 <-- 6 <-- 5 <-- 4 <-- 3(Ori) --> 2
Klebsiella	pneumoniae	AR_0096	GCF_003010735.1_ASM301073v1	GREEN	GS1.0	1	2	3	4	5	6	7	8			Valid	--> 1(Ter) <-- 2 <-- 3(Ori) --> 4 --> 5 --> 6 --> 7 --> 8
Klebsiella	pneumoniae	AR_0097	GCF_003571645.1_ASM357164v1	GREEN	GS1.0	1	2	3	4	5	6	7	8			Valid	--> 1(Ter) <-- 8 <-- 7 <-- 6 <-- 5 <-- 4 <-- 3(Ori) --> 2
Klebsiella	pneumoniae	AR_0098	GCF_002056475.1_ASM205647v1	GREEN	GS1.0	1	2	3	4	5	6	7	8			Valid	--> 1(Ter) <-- 8 <-- 7 <-- 6 <-- 5 <-- 4 <-- 3(Ori) --> 2
Klebsiella	pneumoniae	AR_0107	GCF_002202275.1_ASM220227v1	GREEN	GS1.0	1	2	3	4	5	6	7	8			Valid	--> 1(Ter) <-- 2 <-- 3(Ori) --> 4 --> 5 --> 6 --> 7 --> 8
Klebsiella	pneumoniae	AR_0109	GCF_003571705.1_ASM357170v1	GREEN	GS1.0	1	2	3	4	5	6	7	8			Valid	--> 1(Ter) <-- 2 <-- 3(Ori) --> 4 --> 5 --> 6 --> 7 --> 8
Klebsiella	pneumoniae	AR_0112	GCF_002180155.1_ASM218015v1	GREEN	GS1.0	1	2	3	4	5	6	7	8			Valid	--> 1(Ter) <-- 2 <-- 3(Ori) --> 4 --> 5 --> 6 --> 7 --> 8
Klebsiella	pneumoniae	AR_0113	GCF_002192335.1_ASM219233v1	GREEN	GS1.0	1	2	3	4	5	6	7	8			Valid	--> 1(Ter) <-- 2 <-- 3(Ori) --> 4 --> 5 --> 6 --> 7 --> 8
Klebsiella	pneumoniae	AR_0115	GCF_002056385.1_ASM205638v1	GREEN	GS1.0	1	2	3	4	5	6	7	8			Valid	--> 1(Ter) <-- 2 <-- 3(Ori) --> 4 --> 5 --> 6 --> 7 --> 8
Klebsiella	pneumoniae	AR_0117	GCF_002055765.1_ASM205576v1	GREEN	GS1.0	1	2	3	4	5	6	7	8			Valid	--> 1(Ter) <-- 8 <-- 7 <-- 6 <-- 5 <-- 4 <-- 3(Ori) --> 2
Klebsiella	pneumoniae	AR_0120	GCF_002197225.1_ASM219722v1	GREEN	GS1.0	1	2	3	4	5	6	7	8			Valid	--> 1(Ter) <-- 2 <-- 3(Ori) --> 4 --> 5 --> 6 --> 7 --> 8
Klebsiella	pneumoniae	AR_0125	GCF_002197505.1_ASM219750v1	GREEN	GS1.0	1	2	3	4	5	6	7	8			Valid	--> 1(Ter) <-- 2 <-- 3(Ori) --> 4 --> 5 --> 6 --> 7 --> 8
Klebsiella	pneumoniae	AR_0126	GCF_002192315.1_ASM219231v1	GREEN	GS1.0	1	2	3	4	5	6	7	8			Valid	--> 1(Ter) <-- 2 <-- 3(Ori) --> 4 --> 5 --> 6 --> 7 --> 8
Klebsiella	pneumoniae	AR_0129	GCF_002180295.1_ASM218029v1	GREEN	GS1.0	1	2	3	4	5	6	7	8			Valid	--> 1(Ter) <-- 2 <-- 3(Ori) --> 4 --> 5 --> 6 --> 7 --> 8
Klebsiella	pneumoniae	AR_0135	GCF_003571545.1_ASM357154v1	GREEN	GS1.0	1	2	3	4	5	6	7	8			Valid	--> 1(Ter) <-- 2 <-- 3(Ori) --> 4 --> 5 --> 6 --> 7 --> 8
Klebsiella	pneumoniae	AR_0138	GCF_002192375.1_ASM219237v1	GREEN	GS1.0	1	2	3	4	5	6	7	8			Valid	--> 1(Ter) <-- 2 <-- 3(Ori) --> 4 --> 5 --> 6 --> 7 --> 8
Klebsiella	pneumoniae	AR_0139	GCF_002202195.1_ASM220219v1	GREEN	GS1.0	1	2	3	4	5	6	7	8			Valid	--> 1(Ter) <-- 2 <-- 3(Ori) --> 4 --> 5 --> 6 --> 7 --> 8
Klebsiella	pneumoniae	AR_0140	GCF_003204465.1_ASM320446v1	GREEN	GS1.0	1	2	3	4	5	6	7	8			Valid	--> 1(Ter) <-- 8 <-- 7 <-- 6 <-- 5 <-- 4 <-- 3(Ori) --> 2
Klebsiella	pneumoniae	AR_0141	GCF_003071305.1_ASM307130v1	GREEN	GS1.0	1	2	3	4	5	6	7	8			Valid	--> 1(Ter) <-- 8 <-- 7 <-- 6 <-- 5 <-- 4 <-- 3(Ori) --> 2
Klebsiella	pneumoniae	AR_0142	GCF_003073315.1_ASM307331v1	GREEN	GS1.0	1	2	3	4	5	6	7	8			Valid	--> 1(Ter) <-- 8 <-- 7 <-- 6 <-- 5 <-- 4 <-- 3(Ori) --> 2
Klebsiella	pneumoniae	AR_0143	GCF_002180315.1_ASM218031v1	GREEN	GS1.0	1	2	3	4	5	6	7	8			Valid	--> 1(Ter) <-- 8 <-- 7 <-- 6 <-- 5 <-- 4 <-- 3(Ori) --> 2
Klebsiella	pneumoniae	AR_0145	GCF_002202215.1_ASM220221v1	GREEN	GS1.0	1	2	3	4	5	6	7	8			Valid	--> 1(Ter) <-- 2 <-- 3(Ori) --> 4 --> 5 --> 6 --> 7 --> 8
Klebsiella	pneumoniae	AR_0146	GCF_002180175.1_ASM218017v1	GREEN	GS1.0	1	2	3	4	5	6	7	8			Valid	--> 1(Ter) <-- 2 <-- 3(Ori) --> 4 --> 5 --> 6 --> 7 --> 8
Klebsiella	pneumoniae	AR_0148	GCF_002202255.1_ASM220225v1	GREEN	GS1.0	1	2	3	4	5	6	7	8			Valid	--> 1(Ter) <-- 8 <-- 7 <-- 6 <-- 5 <-- 4 <-- 3(Ori) --> 2
Klebsiella	pneumoniae	AR_0152	GCF_002202235.1_ASM220223v1	GREEN	GS1.0	1	2	3	4	5	6	7	8			Valid	--> 1(Ter) <-- 2 <-- 3(Ori) --> 4 --> 5 --> 6 --> 7 --> 8
Klebsiella	pneumoniae	AR_0153	GCF_003069525.1_ASM306952v1	GREEN	GS1.0	1	2	3	4	5	6	7	8			Valid	--> 1(Ter) <-- 2 <-- 3(Ori) --> 4 --> 5 --> 6 --> 7 --> 8
Klebsiella	pneumoniae	AR_0158	GCF_002180255.1_ASM218025v1	GREEN	GS1.0	1	2	3	4	5	6	7	8			Valid	--> 1(Ter) <-- 2 <-- 3(Ori) --> 4 --> 5 --> 6 --> 7 --> 8
Klebsiella	pneumoniae	AR_0160	GCF_003571585.1_ASM357158v1	GREEN	GS1.0	1	2	3	4	5	6	7	8			Valid	--> 1(Ter) <-- 2 <-- 3(Ori) --> 4 --> 5 --> 6 --> 7 --> 8
Klebsiella	pneumoniae	AR_0361	GCF_002968495.1_ASM296849v1	GREEN	GS1.0	1	2	3	4	5	6	7	8			Valid	--> 1(Ter) <-- 2 <-- 3(Ori) --> 4 --> 5 --> 6 --> 7 --> 8
Klebsiella	pneumoniae	AR_0363	GCF_002968475.1_ASM296847v1	GREEN	GS1.0	1	2	3	4	5	6	7	8			Valid	--> 1(Ter) <-- 8 <-- 7 <-- 6 <-- 5 <-- 4 <-- 3(Ori) --> 2
Klebsiella	pneumoniae	AR_362	GCF_003288375.1_ASM328837v1	GREEN	GS1.0	1	2	3	4	5	6	7	8			Valid	--> 1(Ter) <-- 8 <-- 7 <-- 6 <-- 5 <-- 4 <-- 3(Ori) --> 2
Klebsiella	pneumoniae	AR438	GCF_003073675.1_ASM307367v1	GREEN	GS1.0	1	2	3	4	5	6	7	8			Valid	--> 1(Ter) <-- 8 <-- 7 <-- 6 <-- 5 <-- 4 <-- 3(Ori) --> 2
Klebsiella	pneumoniae	ARLG_3135	GCF_003850165.1_ASM385016v1	GREEN	GS1.0	1	2	3	4	5	6	7	8			Valid	--> 1(Ter) <-- 8 <-- 7 <-- 6 <-- 5 <-- 4 <-- 3(Ori) --> 2
Klebsiella	pneumoniae	ATCC_35657	GCF_001936035.1_ASM193603v1	GREEN	GS1.0	1	2	3	4	5	6	7	8			Valid	--> 1(Ter) <-- 2 <-- 3(Ori) --> 4 --> 5 --> 6 --> 7 --> 8
Klebsiella	pneumoniae	ATCC_43816_KPPR1	GCF_000742755.1_ASM74275v1	GREEN	GS1.0	1	2	3	4	5	6	7	8			Valid	--> 1(Ter) <-- 8 <-- 7 <-- 6 <-- 5 <-- 4 <-- 3(Ori) --> 2
Klebsiella	pneumoniae	ATCC_700721__MGH_78578	GCF_000016305.1_ASM1630v1	GREEN	GS1.0	1	2	3	4	5	6	7	8			Valid	--> 1(Ter) <-- 2 <-- 3(Ori) --> 4 --> 5 --> 6 --> 7 --> 8
Klebsiella	pneumoniae	ATCC_BAA_2146	GCF_000364385.3_ASM36438v3	GREEN	GS1.0	1	2	3	4	5	6	7	8			Valid	--> 1(Ter) <-- 2 <-- 3(Ori) --> 4 --> 5 --> 6 --> 7 --> 8
Klebsiella	pneumoniae	AUSMDU00003562	GCF_002812365.1_ASM281236v1	GREEN	GS1.0	1	2	3	4	5	6	7	8			Valid	--> 1(Ter) <-- 8 <-- 7 <-- 6 <-- 5 <-- 4 <-- 3(Ori) --> 2
Klebsiella	pneumoniae	AUSMDU00008079	GCF_002249975.1_ASM224997v1	GREEN	GS1.0	1	2	3	4	5	6	7	8			Valid	--> 1(Ter) <-- 8 <-- 7 <-- 6 <-- 5 <-- 4 <-- 3(Ori) --> 2
Klebsiella	pneumoniae	AUSMDU00008119	GCF_002812385.1_ASM281238v1	GREEN	GS1.0	1	2	3	4	5	6	7	8			Valid	--> 1(Ter) <-- 8 <-- 7 <-- 6 <-- 5 <-- 4 <-- 3(Ori) --> 2
Klebsiella	pneumoniae	B12_AN_	GCF_004120115.1_ASM412011v1	GREEN	GS1.0	1	2	3	4	5	6	7	8			Valid	--> 1(Ter) <-- 8 <-- 7 <-- 6 <-- 5 <-- 4 <-- 3(Ori) --> 2
Klebsiella	pneumoniae	B31	GCF_004295605.1_ASM429560v1	GREEN	GS1.0	1	2	3	4	5	6	7	8			Valid	--> 1(Ter) <-- 8 <-- 7 <-- 6 <-- 5 <-- 4 <-- 3(Ori) --> 2
Klebsiella	pneumoniae	BA1559	GCF_004295385.1_ASM429538v1	GREEN	GS1.0	1	2	3	4	5	6	7	8			Valid	--> 1(Ter) <-- 8 <-- 7 <-- 6 <-- 5 <-- 4 <-- 3(Ori) --> 2
Klebsiella	pneumoniae	BA28434	GCF_002909775.1_ASM290977v2	GREEN	GS1.0	1	2	3	4	5	6	7	8			Valid	--> 1(Ter) <-- 2 <-- 3(Ori) --> 4 --> 5 --> 6 --> 7 --> 8
Klebsiella	pneumoniae	BA33875	GCF_002740955.1_ASM274095v2	GREEN	GS1.0	1	2	3	4	5	6	7	8			Valid	--> 1(Ter) <-- 8 <-- 7 <-- 6 <-- 5 <-- 4 <-- 3(Ori) --> 2
Klebsiella	pneumoniae	BA34918	GCF_004295405.1_ASM429540v1	GREEN	GS1.0	1	2	3	4	5	6	7	8			Valid	--> 1(Ter) <-- 8 <-- 7 <-- 6 <-- 5 <-- 4 <-- 3(Ori) --> 2
Klebsiella	pneumoniae	BA4656	GCF_004209795.1_ASM420979v1	GREEN	GS1.0	1	2	3	4	5	6	7	8			Valid	--> 1(Ter) <-- 2 <-- 3(Ori) --> 4 --> 5 --> 6 --> 7 --> 8
Klebsiella	pneumoniae	BIC_1	GCF_002243445.1_ASM224344v1	GREEN	GS1.0	1	2	3	4	5	6	7	8			Valid	--> 1(Ter) <-- 8 <-- 7 <-- 6 <-- 5 <-- 4 <-- 3(Ori) --> 2
Klebsiella	pneumoniae	BJCFK909	GCF_003856475.1_ASM385647v1	GREEN	GS1.0	1	2	3	4	5	6	7	8			Valid	--> 1(Ter) <-- 8 <-- 7 <-- 6 <-- 5 <-- 4 <-- 3(Ori) --> 2
Klebsiella	pneumoniae	BK13043	GCF_002156725.1_ASM215672v1	GREEN	GS1.0	1	2	3	4	5	6	7	8			Valid	--> 1(Ter) <-- 2 <-- 3(Ori) --> 4 --> 5 --> 6 --> 7 --> 8
Klebsiella	pneumoniae	blaNDM_1	GCF_000739495.1_ASM73949v1	GREEN	GS1.0	1	2	3	4	5	6	7	8			Valid	--> 1(Ter) <-- 2 <-- 3(Ori) --> 4 --> 5 --> 6 --> 7 --> 8
Klebsiella	pneumoniae	blood_sample_2	GCF_001705385.1_ASM170538v1	GREEN	GS1.0	1	2	3	4	5	6	7	8			Valid	--> 1(Ter) <-- 2 <-- 3(Ori) --> 4 --> 5 --> 6 --> 7 --> 8
Klebsiella	pneumoniae	BP327	GCF_004319525.1_ASM431952v1	GREEN	GS1.0	1	2	3	4	5	6	7	8			Valid	--> 1(Ter) <-- 8 <-- 7 <-- 6 <-- 5 <-- 4 <-- 3(Ori) --> 2
Klebsiella	pneumoniae	BR	GCF_001663195.1_ASM166319v1	GREEN	GS1.0	1	2	3	4	5	6	7	8			Valid	--> 1(Ter) <-- 8 <-- 7 <-- 6 <-- 5 <-- 4 <-- 3(Ori) --> 2
Klebsiella	pneumoniae	BR21	GCF_002951595.1_ASM295159v1	GREEN	GS1.0	1	2	3	4	5	6	7	8			Valid	--> 1(Ter) <-- 2 <-- 3(Ori) --> 4 --> 5 --> 6 --> 7 --> 8
Klebsiella	pneumoniae	BR7	GCF_002951555.1_ASM295155v1	GREEN	GS1.0	1	2	3	4	5	6	7	8			Valid	--> 1(Ter) <-- 8 <-- 7 <-- 6 <-- 5 <-- 4 <-- 3(Ori) --> 2
Klebsiella	pneumoniae	CAV1016	GCF_001870165.1_ASM187016v1	GREEN	GS1.0	1	2	3	4	5	6	7	8			Valid	--> 1(Ter) <-- 8 <-- 7 <-- 6 <-- 5 <-- 4 <-- 3(Ori) --> 2
Klebsiella	pneumoniae	CAV1042	GCF_001908515.1_ASM190851v1	GREEN	GS1.0	1	2	3	4	5	6	7	8			Valid	--> 1(Ter) <-- 2 <-- 3(Ori) --> 4 --> 5 --> 6 --> 7 --> 8
Klebsiella	pneumoniae	CAV1193	GCF_001456135.1_ASM145613v1	GREEN	GS1.0	1	2	3	4	5	6	7	8			Valid	--> 1(Ter) <-- 8 <-- 7 <-- 6 <-- 5 <-- 4 <-- 3(Ori) --> 2
Klebsiella	pneumoniae	CAV1217	GCF_001908715.1_ASM190871v1	GREEN	GS1.0	1	2	3	4	5	6	7	8			Valid	--> 1(Ter) <-- 2 <-- 3(Ori) --> 4 --> 5 --> 6 --> 7 --> 8
Klebsiella	pneumoniae	CAV1344	GCF_001022175.1_ASM102217v1	GREEN	GS1.0	1	2	3	4	5	6	7	8			Valid	--> 1(Ter) <-- 8 <-- 7 <-- 6 <-- 5 <-- 4 <-- 3(Ori) --> 2
Klebsiella	pneumoniae	CAV1392	GCF_001022035.1_ASM102203v1	GREEN	GS1.0	1	2	3	4	5	6	7	8			Valid	--> 1(Ter) <-- 2 <-- 3(Ori) --> 4 --> 5 --> 6 --> 7 --> 8
Klebsiella	pneumoniae	CAV1453	GCF_001902255.1_ASM190225v1	GREEN	GS1.0	1	2	3	4	5	6	7	8			Valid	--> 1(Ter) <-- 2 <-- 3(Ori) --> 4 --> 5 --> 6 --> 7 --> 8
Klebsiella	pneumoniae	CAV1596	GCF_001022235.1_ASM102223v1	GREEN	GS1.0	1	2	3	4	5	6	7	8			Valid	--> 1(Ter) <-- 2 <-- 3(Ori) --> 4 --> 5 --> 6 --> 7 --> 8
Klebsiella	pneumoniae	CDC_0106	GCF_003267985.1_ASM326798v1	GREEN	GS1.0	1	2	3	4	5	6	7	8			Valid	--> 1(Ter) <-- 8 <-- 7 <-- 6 <-- 5 <-- 4 <-- 3(Ori) --> 2
Klebsiella	pneumoniae	CFSAN054111	GCF_003030145.1_ASM303014v1	GREEN	GS1.0	1	2	3	4	5	6	7	8			Valid	--> 1(Ter) <-- 8 <-- 7 <-- 6 <-- 5 <-- 4 <-- 3(Ori) --> 2
Klebsiella	pneumoniae	CG43	GCF_000474015.1_ASM47401v1	GREEN	GS1.0	1	2	3	4	5	6	7	8			Valid	--> 1(Ter) <-- 2 <-- 3(Ori) --> 4 --> 5 --> 6 --> 7 --> 8
Klebsiella	pneumoniae	CN1	GCF_001952875.1_ASM195287v1	GREEN	GS1.0	1	2	3	4	5	6	7	8			Valid	--> 1(Ter) <-- 8 <-- 7 <-- 6 <-- 5 <-- 4 <-- 3(Ori) --> 2
Klebsiella	pneumoniae	CNR48	GCF_900323945.1_CNR48	GREEN	GS1.0	1	2	3	4	5	6	7	8			Valid	--> 1(Ter) <-- 8 <-- 7 <-- 6 <-- 5 <-- 4 <-- 3(Ori) --> 2
Klebsiella	pneumoniae	CR_HvKP1	GCF_005853785.1_ASM585378v1	GREEN	GS1.0	1	2	3	4	5	6	7	8			Valid	--> 1(Ter) <-- 8 <-- 7 <-- 6 <-- 5 <-- 4 <-- 3(Ori) --> 2
Klebsiella	pneumoniae	cr_hvkp3	GCF_003932915.1_ASM393291v1	GREEN	GS1.0	1	2	3	4	5	6	7	8			Valid	--> 1(Ter) <-- 8 <-- 7 <-- 6 <-- 5 <-- 4 <-- 3(Ori) --> 2
Klebsiella	pneumoniae	CR_HvKP4	GCF_005854245.1_ASM585424v1	GREEN	GS1.0	1	2	3	4	5	6	7	8			Valid	--> 1(Ter) <-- 8 <-- 7 <-- 6 <-- 5 <-- 4 <-- 3(Ori) --> 2
Klebsiella	pneumoniae	CR_HvKP5	GCF_005854025.1_ASM585402v1	GREEN	GS1.0	1	2	3	4	5	6	7	8			Valid	--> 1(Ter) <-- 8 <-- 7 <-- 6 <-- 5 <-- 4 <-- 3(Ori) --> 2
Klebsiella	pneumoniae	CR14	GCF_001952915.1_ASM195291v1	GREEN	GS1.0	1	2	3	4	5	6	7	8			Valid	--> 1(Ter) <-- 8 <-- 7 <-- 6 <-- 5 <-- 4 <-- 3(Ori) --> 2
Klebsiella	pneumoniae	CRK0298	GCF_002970375.3_ASM297037v3	GREEN	GS1.0	1	2	3	4	5	6	7	8			Valid	--> 1(Ter) <-- 8 <-- 7 <-- 6 <-- 5 <-- 4 <-- 3(Ori) --> 2
Klebsiella	pneumoniae	CRKP_1215	GCF_002786755.1_ASM278675v1	GREEN	GS1.0	1	2	3	4	5	6	7	8			Valid	--> 1(Ter) <-- 8 <-- 7 <-- 6 <-- 5 <-- 4 <-- 3(Ori) --> 2
Klebsiella	pneumoniae	CRKP_2297	GCF_002787755.1_ASM278775v1	GREEN	GS1.0	1	2	3	4	5	6	7	8			Valid	--> 1(Ter) <-- 8 <-- 7 <-- 6 <-- 5 <-- 4 <-- 3(Ori) --> 2
Klebsiella	pneumoniae	CRKP_I	GCF_005347525.1_ASM534752v1	GREEN	GS1.0	1	2	3	4	5	6	7	8			Valid	--> 1(Ter) <-- 2 <-- 3(Ori) --> 4 --> 5 --> 6 --> 7 --> 8
Klebsiella	pneumoniae	DA33140	GCF_003181055.1_ASM318105v1	GREEN	GS1.0	1	2	3	4	5	6	7	8			Valid	--> 1(Ter) <-- 2 <-- 3(Ori) --> 4 --> 5 --> 6 --> 7 --> 8
Klebsiella	pneumoniae	DA33141	GCF_003181095.1_ASM318109v1	GREEN	GS1.0	1	2	3	4	5	6	7	8			Valid	--> 1(Ter) <-- 8 <-- 7 <-- 6 <-- 5 <-- 4 <-- 3(Ori) --> 2
Klebsiella	pneumoniae	DA33144	GCF_003181135.1_ASM318113v1	GREEN	GS1.0	1	2	3	4	5	6	7	8			Valid	--> 1(Ter) <-- 8 <-- 7 <-- 6 <-- 5 <-- 4 <-- 3(Ori) --> 2
Klebsiella	pneumoniae	DA48896	GCF_003006175.1_ASM300617v1	GREEN	GS1.0	1	2	3	4	5	6	7	8			Valid	--> 1(Ter) <-- 2 <-- 3(Ori) --> 4 --> 5 --> 6 --> 7 --> 8
Klebsiella	pneumoniae	DHQP1002001	GCF_001704235.1_ASM170423v1	GREEN	GS1.0	1	2	3	4	5	6	7	8			Valid	--> 1(Ter) <-- 8 <-- 7 <-- 6 <-- 5 <-- 4 <-- 3(Ori) --> 2
Klebsiella	pneumoniae	DMC1097	GCF_000417225.2_ASM41722v2	GREEN	GS1.0	1	2	3	4	5	6	7	8			Valid	--> 1(Ter) <-- 8 <-- 7 <-- 6 <-- 5 <-- 4 <-- 3(Ori) --> 2
Klebsiella	pneumoniae	ED2	GCF_001708245.1_ASM170824v1	GREEN	GS1.0	1	2	3	4	5	6	7	8			Valid	--> 1(Ter) <-- 2 <-- 3(Ori) --> 4 --> 5 --> 6 --> 7 --> 8
Klebsiella	pneumoniae	ED23	GCF_001708225.1_ASM170822v1	GREEN	GS1.0	1	2	3	4	5	6	7	8			Valid	--> 1(Ter) <-- 2 <-- 3(Ori) --> 4 --> 5 --> 6 --> 7 --> 8
Klebsiella	pneumoniae	F1	GCF_003367555.1_ASM336755v1	GREEN	GS1.0	1	2	3	4	5	6	7	8			Valid	--> 1(Ter) <-- 8 <-- 7 <-- 6 <-- 5 <-- 4 <-- 3(Ori) --> 2
Klebsiella	pneumoniae	F10_AN_	GCF_004120015.1_ASM412001v1	GREEN	GS1.0	1	2	3	4	5	6	7	8			Valid	--> 1(Ter) <-- 8 <-- 7 <-- 6 <-- 5 <-- 4 <-- 3(Ori) --> 2
Klebsiella	pneumoniae	F127	GCF_004119995.1_ASM411999v1	GREEN	GS1.0	1	2	3	4	5	6	7	8			Valid	--> 1(Ter) <-- 8 <-- 7 <-- 6 <-- 5 <-- 4 <-- 3(Ori) --> 2
Klebsiella	pneumoniae	F13	GCF_004120055.1_ASM412005v1	GREEN	GS1.0	1	2	3	4	5	6	7	8			Valid	--> 1(Ter) <-- 8 <-- 7 <-- 6 <-- 5 <-- 4 <-- 3(Ori) --> 2
Klebsiella	pneumoniae	F132	GCF_004120075.1_ASM412007v1	GREEN	GS1.0	1	2	3	4	5	6	7	8			Valid	--> 1(Ter) <-- 8 <-- 7 <-- 6 <-- 5 <-- 4 <-- 3(Ori) --> 2
Klebsiella	pneumoniae	F138	GCF_004120095.1_ASM412009v1	GREEN	GS1.0	1	2	3	4	5	6	7	8			Valid	--> 1(Ter) <-- 8 <-- 7 <-- 6 <-- 5 <-- 4 <-- 3(Ori) --> 2
Klebsiella	pneumoniae	F44	GCF_002848585.1_ASM284858v1	GREEN	GS1.0	1	2	3	4	5	6	7	8			Valid	--> 1(Ter) <-- 2 <-- 3(Ori) --> 4 --> 5 --> 6 --> 7 --> 8
Klebsiella	pneumoniae	F5	GCF_004119955.1_ASM411995v1	GREEN	GS1.0	1	2	3	4	5	6	7	8			Valid	--> 1(Ter) <-- 8 <-- 7 <-- 6 <-- 5 <-- 4 <-- 3(Ori) --> 2
Klebsiella	pneumoniae	F77	GCF_004119975.1_ASM411997v1	GREEN	GS1.0	1	2	3	4	5	6	7	8			Valid	--> 1(Ter) <-- 8 <-- 7 <-- 6 <-- 5 <-- 4 <-- 3(Ori) --> 2
Klebsiella	pneumoniae	F81	GCF_004120155.1_ASM412015v1	GREEN	GS1.0	1	2	3	4	5	6	7	8			Valid	--> 1(Ter) <-- 8 <-- 7 <-- 6 <-- 5 <-- 4 <-- 3(Ori) --> 2
Klebsiella	pneumoniae	F89_1	GCF_004120135.1_ASM412013v1	GREEN	GS1.0	1	2	3	4	5	6	7	8			Valid	--> 1(Ter) <-- 8 <-- 7 <-- 6 <-- 5 <-- 4 <-- 3(Ori) --> 2
Klebsiella	pneumoniae	F93_1	GCF_004120035.1_ASM412003v1	GREEN	GS1.0	1	2	3	4	5	6	7	8			Valid	--> 1(Ter) <-- 8 <-- 7 <-- 6 <-- 5 <-- 4 <-- 3(Ori) --> 2
Klebsiella	pneumoniae	F93_2	GCF_004120175.1_ASM412017v1	GREEN	GS1.0	1	2	3	4	5	6	7	8			Valid	--> 1(Ter) <-- 8 <-- 7 <-- 6 <-- 5 <-- 4 <-- 3(Ori) --> 2
Klebsiella	pneumoniae	FDAARGOS_156	GCF_002951635.1_ASM295163v1	GREEN	GS1.0	1	2	3	4	5	6	7	8			Valid	--> 1(Ter) <-- 8 <-- 7 <-- 6 <-- 5 <-- 4 <-- 3(Ori) --> 2
Klebsiella	pneumoniae	FDAARGOS_439	GCF_002591075.1_ASM259107v1	GREEN	GS1.0	1	2	3	4	5	6	7	8			Valid	--> 1(Ter) <-- 8 <-- 7 <-- 6 <-- 5 <-- 4 <-- 3(Ori) --> 2
Klebsiella	pneumoniae	FDAARGOS_444	GCF_002587165.1_ASM258716v1	GREEN	GS1.0	1	2	3	4	5	6	7	8			Valid	--> 1(Ter) <-- 8 <-- 7 <-- 6 <-- 5 <-- 4 <-- 3(Ori) --> 2
Klebsiella	pneumoniae	FDAARGOS_446	GCF_002587885.1_ASM258788v1	GREEN	GS1.0	1	2	3	4	5	6	7	8			Valid	--> 1(Ter) <-- 2 <-- 3(Ori) --> 4 --> 5 --> 6 --> 7 --> 8
Klebsiella	pneumoniae	FDAARGOS_531	GCF_003812105.1_ASM381210v1	GREEN	GS1.0	1	2	3	4	5	6	7	8			Valid	--> 1(Ter) <-- 8 <-- 7 <-- 6 <-- 5 <-- 4 <-- 3(Ori) --> 2
Klebsiella	pneumoniae	FDAARGOS_566	GCF_003812085.1_ASM381208v1	GREEN	GS1.0	1	2	3	4	5	6	7	8			Valid	--> 1(Ter) <-- 2 <-- 3(Ori) --> 4 --> 5 --> 6 --> 7 --> 8
Klebsiella	pneumoniae	GCF_002811335_3	GCF_002811335.3_ASM281133v4	GREEN	GS1.0	1	2	3	4	5	6	7	8			Valid	--> 1(Ter) <-- 8 <-- 7 <-- 6 <-- 5 <-- 4 <-- 3(Ori) --> 2
Klebsiella	pneumoniae	GD4	GCF_002893825.1_ASM289382v1	GREEN	GS1.0	1	2	3	4	5	6	7	8			Valid	--> 1(Ter) <-- 8 <-- 7 <-- 6 <-- 5 <-- 4 <-- 3(Ori) --> 2
Klebsiella	pneumoniae	GN_2	GCF_001939885.2_ASM193988v2	GREEN	GS1.0	1	2	3	4	5	6	7	8			Valid	--> 1(Ter) <-- 2 <-- 3(Ori) --> 4 --> 5 --> 6 --> 7 --> 8
Klebsiella	pneumoniae	GSU10_3	GCF_003584585.1_ASM358458v1	GREEN	GS1.0	1	2	3	4	5	6	7	8			Valid	--> 1(Ter) <-- 8 <-- 7 <-- 6 <-- 5 <-- 4 <-- 3(Ori) --> 2
Klebsiella	pneumoniae	H11	GCF_002761515.1_ASM276151v1	GREEN	GS1.0	1	2	3	4	5	6	7	8			Valid	--> 1(Ter) <-- 8 <-- 7 <-- 6 <-- 5 <-- 4 <-- 3(Ori) --> 2
Klebsiella	pneumoniae	HK787	GCF_000813205.1_ASM81320v1	GREEN	GS1.0	1	2	3	4	5	6	7	8			Valid	--> 1(Ter) <-- 8 <-- 7 <-- 6 <-- 5 <-- 4 <-- 3(Ori) --> 2
Klebsiella	pneumoniae	HS11286	GCF_000240185.1_ASM24018v2	GREEN	GS1.0	1	2	3	4	5	6	7	8			Valid	--> 1(Ter) <-- 2 <-- 3(Ori) --> 4 --> 5 --> 6 --> 7 --> 8
Klebsiella	pneumoniae	HZW25	GCF_002966875.1_ASM296687v1	GREEN	GS1.0	1	2	3	4	5	6	7	8			Valid	--> 1(Ter) <-- 8 <-- 7 <-- 6 <-- 5 <-- 4 <-- 3(Ori) --> 2
Klebsiella	pneumoniae	I72	GCF_003934185.1_ASM393418v1	GREEN	GS1.0	1	2	3	4	5	6	7	8			Valid	--> 1(Ter) <-- 8 <-- 7 <-- 6 <-- 5 <-- 4 <-- 3(Ori) --> 2
Klebsiella	pneumoniae	INF014_sc_2279884	GCF_003432225.1_ASM343222v1	GREEN	GS1.0	1	2	3	4	5	6	7	8			Valid	--> 1(Ter) <-- 8 <-- 7 <-- 6 <-- 5 <-- 4 <-- 3(Ori) --> 2
Klebsiella	pneumoniae	INF042	GCF_002752995.1_ASM275299v1	GREEN	GS1.0	1	2	3	4	5	6	7	8			Valid	--> 1(Ter) <-- 8 <-- 7 <-- 6 <-- 5 <-- 4 <-- 3(Ori) --> 2
Klebsiella	pneumoniae	INF059	GCF_002753355.1_ASM275335v1	GREEN	GS1.0	1	2	3	4	5	6	7	8			Valid	--> 1(Ter) <-- 8 <-- 7 <-- 6 <-- 5 <-- 4 <-- 3(Ori) --> 2
Klebsiella	pneumoniae	INF078	GCF_003660185.1_ASM366018v1	GREEN	GS1.0	1	2	3	4	5	6	7	8			Valid	--> 1(Ter) <-- 8 <-- 7 <-- 6 <-- 5 <-- 4 <-- 3(Ori) --> 2
Klebsiella	pneumoniae	INF116_sc_2279924	GCF_003432245.1_ASM343224v1	GREEN	GS1.0	1	2	3	4	5	6	7	8			Valid	--> 1(Ter) <-- 8 <-- 7 <-- 6 <-- 5 <-- 4 <-- 3(Ori) --> 2
Klebsiella	pneumoniae	INF125_sc_2279943	GCF_003432285.1_ASM343228v1	GREEN	GS1.0	1	2	3	4	5	6	7	8			Valid	--> 1(Ter) <-- 8 <-- 7 <-- 6 <-- 5 <-- 4 <-- 3(Ori) --> 2
Klebsiella	pneumoniae	INF157	GCF_002753075.1_ASM275307v1	GREEN	GS1.0	1	2	3	4	5	6	7	8			Valid	--> 1(Ter) <-- 8 <-- 7 <-- 6 <-- 5 <-- 4 <-- 3(Ori) --> 2
Klebsiella	pneumoniae	INF158	GCF_002753055.1_ASM275305v1	GREEN	GS1.0	1	2	3	4	5	6	7	8			Valid	--> 1(Ter) <-- 8 <-- 7 <-- 6 <-- 5 <-- 4 <-- 3(Ori) --> 2
Klebsiella	pneumoniae	INF163	GCF_002753405.1_ASM275340v1	GREEN	GS1.0	1	2	3	4	5	6	7	8			Valid	--> 1(Ter) <-- 8 <-- 7 <-- 6 <-- 5 <-- 4 <-- 3(Ori) --> 2
Klebsiella	pneumoniae	INF164	GCF_002753555.1_ASM275355v1	GREEN	GS1.0	1	2	3	4	5	6	7	8			Valid	--> 1(Ter) <-- 8 <-- 7 <-- 6 <-- 5 <-- 4 <-- 3(Ori) --> 2
Klebsiella	pneumoniae	INF206_sc_2280074	GCF_003432185.1_ASM343218v1	GREEN	GS1.0	1	2	3	4	5	6	7	8			Valid	--> 1(Ter) <-- 8 <-- 7 <-- 6 <-- 5 <-- 4 <-- 3(Ori) --> 2
Klebsiella	pneumoniae	INF235_sc_2280127	GCF_003590665.1_ASM359066v1	GREEN	GS1.0	1	2	3	4	5	6	7	8			Valid	--> 1(Ter) <-- 8 <-- 7 <-- 6 <-- 5 <-- 4 <-- 3(Ori) --> 2
Klebsiella	pneumoniae	INF274	GCF_002753605.1_ASM275360v1	GREEN	GS1.0	1	2	3	4	5	6	7	8			Valid	--> 1(Ter) <-- 8 <-- 7 <-- 6 <-- 5 <-- 4 <-- 3(Ori) --> 2
Klebsiella	pneumoniae	INF278	GCF_002752975.1_ASM275297v1	GREEN	GS1.0	1	2	3	4	5	6	7	8			Valid	--> 1(Ter) <-- 8 <-- 7 <-- 6 <-- 5 <-- 4 <-- 3(Ori) --> 2
Klebsiella	pneumoniae	J1	GCF_001482345.1_ASM148234v1	GREEN	GS1.0	1	2	3	4	5	6	7	8			Valid	--> 1(Ter) <-- 8 <-- 7 <-- 6 <-- 5 <-- 4 <-- 3(Ori) --> 2
Klebsiella	pneumoniae	JM45	GCF_000445405.1_ASM44540v1	GREEN	GS1.0	1	2	3	4	5	6	7	8			Valid	--> 1(Ter) <-- 8 <-- 7 <-- 6 <-- 5 <-- 4 <-- 3(Ori) --> 2
Klebsiella	pneumoniae	JS187	GCF_002848565.1_ASM284856v1	GREEN	GS1.0	1	2	3	4	5	6	7	8			Valid	--> 1(Ter) <-- 2 <-- 3(Ori) --> 4 --> 5 --> 6 --> 7 --> 8
Klebsiella	pneumoniae	K66_45	GCF_002113865.1_ASM211386v1	GREEN	GS1.0	1	2	3	4	5	6	7	8			Valid	--> 1(Ter) <-- 8 <-- 7 <-- 6 <-- 5 <-- 4 <-- 3(Ori) --> 2
Klebsiella	pneumoniae	KC_Pl_HB1	GCF_003330945.1_ASM333094v1	GREEN	GS1.0	1	2	3	4	5	6	7	8			Valid	--> 1(Ter) <-- 8 <-- 7 <-- 6 <-- 5 <-- 4 <-- 3(Ori) --> 2
Klebsiella	pneumoniae	KCTC_2242	GCF_000220485.1_ASM22048v1	GREEN	GS1.0	1	2	3	4	5	6	7	8			Valid	--> 1(Ter) <-- 2 <-- 3(Ori) --> 4 --> 5 --> 6 --> 7 --> 8
Klebsiella	pneumoniae	KP_1	GCF_000465975.2_ASM46597v2	GREEN	GS1.0	1	2	3	4	5	6	7	8			Valid	--> 1(Ter) <-- 2 <-- 3(Ori) --> 4 --> 5 --> 6 --> 7 --> 8
Klebsiella	pneumoniae	Kp_Goe_121641	GCF_001913175.1_ASM191317v1	GREEN	GS1.0	1	2	3	4	5	6	7	8			Valid	--> 1(Ter) <-- 8 <-- 7 <-- 6 <-- 5 <-- 4 <-- 3(Ori) --> 2
Klebsiella	pneumoniae	Kp_Goe_149473	GCF_001908595.1_ASM190859v1	GREEN	GS1.0	1	2	3	4	5	6	7	8			Valid	--> 1(Ter) <-- 8 <-- 7 <-- 6 <-- 5 <-- 4 <-- 3(Ori) --> 2
Klebsiella	pneumoniae	Kp_Goe_149832	GCF_001908875.1_ASM190887v1	GREEN	GS1.0	1	2	3	4	5	6	7	8			Valid	--> 1(Ter) <-- 8 <-- 7 <-- 6 <-- 5 <-- 4 <-- 3(Ori) --> 2
Klebsiella	pneumoniae	Kp_Goe_152021	GCF_001908675.1_ASM190867v1	GREEN	GS1.0	1	2	3	4	5	6	7	8			Valid	--> 1(Ter) <-- 8 <-- 7 <-- 6 <-- 5 <-- 4 <-- 3(Ori) --> 2
Klebsiella	pneumoniae	Kp_Goe_154414	GCF_001902335.1_ASM190233v1	GREEN	GS1.0	1	2	3	4	5	6	7	8			Valid	--> 1(Ter) <-- 8 <-- 7 <-- 6 <-- 5 <-- 4 <-- 3(Ori) --> 2
Klebsiella	pneumoniae	Kp_Goe_33208	GCF_001902435.1_ASM190243v1	GREEN	GS1.0	1	2	3	4	5	6	7	8			Valid	--> 1(Ter) <-- 8 <-- 7 <-- 6 <-- 5 <-- 4 <-- 3(Ori) --> 2
Klebsiella	pneumoniae	Kp_Goe_39795	GCF_001902395.1_ASM190239v1	GREEN	GS1.0	1	2	3	4	5	6	7	8			Valid	--> 1(Ter) <-- 8 <-- 7 <-- 6 <-- 5 <-- 4 <-- 3(Ori) --> 2
Klebsiella	pneumoniae	Kp_Goe_62629	GCF_001902355.1_ASM190235v1	GREEN	GS1.0	1	2	3	4	5	6	7	8			Valid	--> 1(Ter) <-- 8 <-- 7 <-- 6 <-- 5 <-- 4 <-- 3(Ori) --> 2
Klebsiella	pneumoniae	Kp_Goe_71070	GCF_001902515.1_ASM190251v1	GREEN	GS1.0	1	2	3	4	5	6	7	8			Valid	--> 1(Ter) <-- 8 <-- 7 <-- 6 <-- 5 <-- 4 <-- 3(Ori) --> 2
Klebsiella	pneumoniae	Kp_Goe_821588	GCF_001908895.1_ASM190889v1	GREEN	GS1.0	1	2	3	4	5	6	7	8			Valid	--> 1(Ter) <-- 8 <-- 7 <-- 6 <-- 5 <-- 4 <-- 3(Ori) --> 2
Klebsiella	pneumoniae	Kp_Goe_822579	GCF_001885255.2_ASM188525v2	GREEN	GS1.0	1	2	3	4	5	6	7	8			Valid	--> 1(Ter) <-- 8 <-- 7 <-- 6 <-- 5 <-- 4 <-- 3(Ori) --> 2
Klebsiella	pneumoniae	Kp_Goe_822917	GCF_001902415.1_ASM190241v1	GREEN	GS1.0	1	2	3	4	5	6	7	8			Valid	--> 1(Ter) <-- 8 <-- 7 <-- 6 <-- 5 <-- 4 <-- 3(Ori) --> 2
Klebsiella	pneumoniae	Kp_Goe_827024	GCF_001908625.1_ASM190862v1	GREEN	GS1.0	1	2	3	4	5	6	7	8			Valid	--> 1(Ter) <-- 8 <-- 7 <-- 6 <-- 5 <-- 4 <-- 3(Ori) --> 2
Klebsiella	pneumoniae	Kp_Goe_827026	GCF_001908655.1_ASM190865v1	GREEN	GS1.0	1	2	3	4	5	6	7	8			Valid	--> 1(Ter) <-- 8 <-- 7 <-- 6 <-- 5 <-- 4 <-- 3(Ori) --> 2
Klebsiella	pneumoniae	KP_Goe_828304	GCF_001908695.1_ASM190869v1	GREEN	GS1.0	1	2	3	4	5	6	7	8			Valid	--> 1(Ter) <-- 8 <-- 7 <-- 6 <-- 5 <-- 4 <-- 3(Ori) --> 2
Klebsiella	pneumoniae	KP_NORM_BLD_2014_104014	GCF_003855315.1_ASM385531v1	GREEN	GS1.0	1	2	3	4	5	6	7	8			Valid	--> 1(Ter) <-- 8 <-- 7 <-- 6 <-- 5 <-- 4 <-- 3(Ori) --> 2
Klebsiella	pneumoniae	KP_NORM_BLD_2015_112126	GCF_003855335.1_ASM385533v1	GREEN	GS1.0	1	2	3	4	5	6	7	8			Valid	--> 1(Ter) <-- 8 <-- 7 <-- 6 <-- 5 <-- 4 <-- 3(Ori) --> 2
Klebsiella	pneumoniae	Kp13	GCF_000512165.1_ASM51216v1	GREEN	GS1.0	1	2	3	4	5	6	7	8			Valid	--> 1(Ter) <-- 8 <-- 7 <-- 6 <-- 5 <-- 4 <-- 3(Ori) --> 2
Klebsiella	pneumoniae	KP17_15	GCF_003855535.1_ASM385553v1	GREEN	GS1.0	1	2	3	4	5	6	7	8			Valid	--> 1(Ter) <-- 8 <-- 7 <-- 6 <-- 5 <-- 4 <-- 3(Ori) --> 2
Klebsiella	pneumoniae	KP17_16	GCF_003855555.1_ASM385555v1	GREEN	GS1.0	1	2	3	4	5	6	7	8			Valid	--> 1(Ter) <-- 8 <-- 7 <-- 6 <-- 5 <-- 4 <-- 3(Ori) --> 2
Klebsiella	pneumoniae	KP1766	GCF_002833465.1_ASM283346v1	GREEN	GS1.0	1	2	3	4	5	6	7	8			Valid	--> 1(Ter) <-- 8 <-- 7 <-- 6 <-- 5 <-- 4 <-- 3(Ori) --> 2
Klebsiella	pneumoniae	KP1768	GCF_002833445.1_ASM283344v1	GREEN	GS1.0	1	2	3	4	5	6	7	8			Valid	--> 1(Ter) <-- 8 <-- 7 <-- 6 <-- 5 <-- 4 <-- 3(Ori) --> 2
Klebsiella	pneumoniae	KP18_29	GCF_003931835.1_ASM393183v1	GREEN	GS1.0	1	2	3	4	5	6	7	8			Valid	--> 1(Ter) <-- 8 <-- 7 <-- 6 <-- 5 <-- 4 <-- 3(Ori) --> 2
Klebsiella	pneumoniae	KP33	GCF_003574235.1_ASM357423v1	GREEN	GS1.0	1	2	3	4	5	6	7	8			Valid	--> 1(Ter) <-- 8 <-- 7 <-- 6 <-- 5 <-- 4 <-- 3(Ori) --> 2
Klebsiella	pneumoniae	KP36	GCF_001750805.1_ASM175080v1	GREEN	GS1.0	1	2	3	4	5	6	7	8			Valid	--> 1(Ter) <-- 2 <-- 3(Ori) --> 4 --> 5 --> 6 --> 7 --> 8
Klebsiella	pneumoniae	KP38731	GCF_002009075.1_ASM200907v1	GREEN	GS1.0	1	2	3	4	5	6	7	8			Valid	--> 1(Ter) <-- 8 <-- 7 <-- 6 <-- 5 <-- 4 <-- 3(Ori) --> 2
Klebsiella	pneumoniae	KP5	GCF_001855315.1_ASM185531v1	GREEN	GS1.0	1	2	3	4	5	6	7	8			Valid	--> 1(Ter) <-- 8 <-- 7 <-- 6 <-- 5 <-- 4 <-- 3(Ori) --> 2
Klebsiella	pneumoniae	KP617	GCF_001307175.1_ASM130717v1	GREEN	GS1.0	1	2	3	4	5	6	7	8			Valid	--> 1(Ter) <-- 8 <-- 7 <-- 6 <-- 5 <-- 4 <-- 3(Ori) --> 2
Klebsiella	pneumoniae	KP64	GCF_003574255.1_ASM357425v1	GREEN	GS1.0	1	2	3	4	5	6	7	8			Valid	--> 1(Ter) <-- 8 <-- 7 <-- 6 <-- 5 <-- 4 <-- 3(Ori) --> 2
Klebsiella	pneumoniae	KP67	GCF_003574275.1_ASM357427v1	GREEN	GS1.0	1	2	3	4	5	6	7	8			Valid	--> 1(Ter) <-- 8 <-- 7 <-- 6 <-- 5 <-- 4 <-- 3(Ori) --> 2
Klebsiella	pneumoniae	KP69	GCF_002848545.1_ASM284854v1	GREEN	GS1.0	1	2	3	4	5	6	7	8			Valid	--> 1(Ter) <-- 2 <-- 3(Ori) --> 4 --> 5 --> 6 --> 7 --> 8
Klebsiella	pneumoniae	kp757	GCF_002116885.1_ASM211688v1	GREEN	GS1.0	1	2	3	4	5	6	7	8			Valid	--> 1(Ter) <-- 8 <-- 7 <-- 6 <-- 5 <-- 4 <-- 3(Ori) --> 2
Klebsiella	pneumoniae	KP9201	GCF_900497055.1_KP920	GREEN	GS1.0	1	2	3	4	5	6	7	8			Valid	--> 1(Ter) <-- 2 <-- 3(Ori) --> 4 --> 5 --> 6 --> 7 --> 8
Klebsiella	pneumoniae	KP980	GCF_900497045.1_ASM90049704v1	GREEN	GS1.0	1	2	3	4	5	6	7	8			Valid	--> 1(Ter) <-- 2 <-- 3(Ori) --> 4 --> 5 --> 6 --> 7 --> 8
Klebsiella	pneumoniae	KPC2	GCF_900622645.1_KPC2	GREEN	GS1.0	1	2	3	4	5	6	7	8			Valid	--> 1(Ter) <-- 8 <-- 7 <-- 6 <-- 5 <-- 4 <-- 3(Ori) --> 2
Klebsiella	pneumoniae	KPHS1249	GCF_002970895.1_ASM297089v1	GREEN	GS1.0	1	2	3	4	5	6	7	8			Valid	--> 1(Ter) <-- 8 <-- 7 <-- 6 <-- 5 <-- 4 <-- 3(Ori) --> 2
Klebsiella	pneumoniae	KpN01	GCF_001456055.3_ASM145605v3	GREEN	GS1.0	1	2	3	4	5	6	7	8			Valid	--> 1(Ter) <-- 8 <-- 7 <-- 6 <-- 5 <-- 4 <-- 3(Ori) --> 2
Klebsiella	pneumoniae	KpN06	GCF_001456095.3_ASM145609v3	GREEN	GS1.0	1	2	3	4	5	6	7	8			Valid	--> 1(Ter) <-- 8 <-- 7 <-- 6 <-- 5 <-- 4 <-- 3(Ori) --> 2
Klebsiella	pneumoniae	KPN1482	GCF_002156745.1_ASM215674v1	GREEN	GS1.0	1	2	3	4	5	6	7	8			Valid	--> 1(Ter) <-- 2 <-- 3(Ori) --> 4 --> 5 --> 6 --> 7 --> 8
Klebsiella	pneumoniae	Kpn223	GCF_001663435.1_ASM166343v1	GREEN	GS1.0	1	2	3	4	5	6	7	8			Valid	--> 1(Ter) <-- 2 <-- 3(Ori) --> 4 --> 5 --> 6 --> 7 --> 8
Klebsiella	pneumoniae	KPN528	GCF_002156785.1_ASM215678v1	GREEN	GS1.0	1	2	3	4	5	6	7	8			Valid	--> 1(Ter) <-- 2 <-- 3(Ori) --> 4 --> 5 --> 6 --> 7 --> 8
Klebsiella	pneumoniae	Kpn555	GCF_001663455.1_ASM166345v1	GREEN	GS1.0	1	2	3	4	5	6	7	8			Valid	--> 1(Ter) <-- 2 <-- 3(Ori) --> 4 --> 5 --> 6 --> 7 --> 8
Klebsiella	pneumoniae	KPNIH1	GCF_000281535.2_ASM28153v2	GREEN	GS1.0	1	2	3	4	5	6	7	8			Valid	--> 1(Ter) <-- 2 <-- 3(Ori) --> 4 --> 5 --> 6 --> 7 --> 8
Klebsiella	pneumoniae	KPNIH10	GCF_000281435.2_ASM28143v2	GREEN	GS1.0	1	2	3	4	5	6	7	8			Valid	--> 1(Ter) <-- 2 <-- 3(Ori) --> 4 --> 5 --> 6 --> 7 --> 8
Klebsiella	pneumoniae	KPNIH27	GCF_000695935.1_ASM69593v1	GREEN	GS1.0	1	2	3	4	5	6	7	8			Valid	--> 1(Ter) <-- 2 <-- 3(Ori) --> 4 --> 5 --> 6 --> 7 --> 8
Klebsiella	pneumoniae	KPNIH29	GCF_000784945.1_ASM78494v1	GREEN	GS1.0	1	2	3	4	5	6	7	8			Valid	--> 1(Ter) <-- 2 <-- 3(Ori) --> 4 --> 5 --> 6 --> 7 --> 8
Klebsiella	pneumoniae	KPNIH30	GCF_000784985.1_ASM78498v1	GREEN	GS1.0	1	2	3	4	5	6	7	8			Valid	--> 1(Ter) <-- 2 <-- 3(Ori) --> 4 --> 5 --> 6 --> 7 --> 8
Klebsiella	pneumoniae	KPNIH32	GCF_000775395.1_ASM77539v1	GREEN	GS1.0	1	2	3	4	5	6	7	8			Valid	--> 1(Ter) <-- 2 <-- 3(Ori) --> 4 --> 5 --> 6 --> 7 --> 8
Klebsiella	pneumoniae	KPNIH33	GCF_000775375.1_ASM77537v1	GREEN	GS1.0	1	2	3	4	5	6	7	8			Valid	--> 1(Ter) <-- 2 <-- 3(Ori) --> 4 --> 5 --> 6 --> 7 --> 8
Klebsiella	pneumoniae	KPNIH36	GCF_001675125.1_ASM167512v1	GREEN	GS1.0	1	2	3	4	5	6	7	8			Valid	--> 1(Ter) <-- 2 <-- 3(Ori) --> 4 --> 5 --> 6 --> 7 --> 8
Klebsiella	pneumoniae	KPNIH39	GCF_001663295.1_ASM166329v1	GREEN	GS1.0	1	2	3	4	5	6	7	8			Valid	--> 1(Ter) <-- 2 <-- 3(Ori) --> 4 --> 5 --> 6 --> 7 --> 8
Klebsiella	pneumoniae	KPNIH45	GCF_002918585.2_ASM291858v2	GREEN	GS1.0	1	2	3	4	5	6	7	8			Valid	--> 1(Ter) <-- 2 <-- 3(Ori) --> 4 --> 5 --> 6 --> 7 --> 8
Klebsiella	pneumoniae	KPNIH48	GCF_002935085.1_ASM293508v1	GREEN	GS1.0	1	2	3	4	5	6	7	8			Valid	--> 1(Ter) <-- 8 <-- 7 <-- 6 <-- 5 <-- 4 <-- 3(Ori) --> 2
Klebsiella	pneumoniae	KPNIH49	GCF_002903025.1_ASM290302v1	GREEN	GS1.0	1	2	3	4	5	6	7	8			Valid	--> 1(Ter) <-- 2 <-- 3(Ori) --> 4 --> 5 --> 6 --> 7 --> 8
Klebsiella	pneumoniae	KPNIH50	GCF_002903005.1_ASM290300v1	GREEN	GS1.0	1	2	3	4	5	6	7	8			Valid	--> 1(Ter) <-- 2 <-- 3(Ori) --> 4 --> 5 --> 6 --> 7 --> 8
Klebsiella	pneumoniae	KPR0928	GCF_000717515.1_ASM71751v1	GREEN	GS1.0	1	2	3	4	5	6	7	8			Valid	--> 1(Ter) <-- 2 <-- 3(Ori) --> 4 --> 5 --> 6 --> 7 --> 8
Klebsiella	pneumoniae	KpvST147B_SE1_1_NDM	GCF_005944305.1_ASM594430v1	GREEN	GS1.0	1	2	3	4	5	6	7	8			Valid	--> 1(Ter) <-- 2 <-- 3(Ori) --> 4 --> 5 --> 6 --> 7 --> 8
Klebsiella	pneumoniae	KpvST15_NDM	GCF_005885775.1_ASM588577v1	GREEN	GS1.0	1	2	3	4	5	6	7	8			Valid	--> 1(Ter) <-- 8 <-- 7 <-- 6 <-- 5 <-- 4 <-- 3(Ori) --> 2
Klebsiella	pneumoniae	KSB1_10J	GCF_002753035.1_ASM275303v1	GREEN	GS1.0	1	2	3	4	5	6	7	8			Valid	--> 1(Ter) <-- 8 <-- 7 <-- 6 <-- 5 <-- 4 <-- 3(Ori) --> 2
Klebsiella	pneumoniae	KSB1_1I_sc_2280289	GCF_003432145.1_ASM343214v1	GREEN	GS1.0	1	2	3	4	5	6	7	8			Valid	--> 1(Ter) <-- 8 <-- 7 <-- 6 <-- 5 <-- 4 <-- 3(Ori) --> 2
Klebsiella	pneumoniae	KSB1_4E	GCF_002754835.1_ASM275483v1	GREEN	GS1.0	1	2	3	4	5	6	7	8			Valid	--> 1(Ter) <-- 8 <-- 7 <-- 6 <-- 5 <-- 4 <-- 3(Ori) --> 2
Klebsiella	pneumoniae	KSB1_5D	GCF_002741685.1_ASM274168v1	GREEN	GS1.0	1	2	3	4	5	6	7	8			Valid	--> 1(Ter) <-- 8 <-- 7 <-- 6 <-- 5 <-- 4 <-- 3(Ori) --> 2
Klebsiella	pneumoniae	KSB1_7E	GCF_002752905.1_ASM275290v1	GREEN	GS1.0	1	2	3	4	5	6	7	8			Valid	--> 1(Ter) <-- 8 <-- 7 <-- 6 <-- 5 <-- 4 <-- 3(Ori) --> 2
Klebsiella	pneumoniae	KSB1_7F_sc_2280268	GCF_003432205.1_ASM343220v1	GREEN	GS1.0	1	2	3	4	5	6	7	8			Valid	--> 1(Ter) <-- 8 <-- 7 <-- 6 <-- 5 <-- 4 <-- 3(Ori) --> 2
Klebsiella	pneumoniae	KSB1_7J	GCF_002753375.1_ASM275337v1	GREEN	GS1.0	1	2	3	4	5	6	7	8			Valid	--> 1(Ter) <-- 8 <-- 7 <-- 6 <-- 5 <-- 4 <-- 3(Ori) --> 2
Klebsiella	pneumoniae	KSB1_9D	GCF_002753165.1_ASM275316v1	GREEN	GS1.0	1	2	3	4	5	6	7	8			Valid	--> 1(Ter) <-- 8 <-- 7 <-- 6 <-- 5 <-- 4 <-- 3(Ori) --> 2
Klebsiella	pneumoniae	KSB2_1B	GCF_002753015.1_ASM275301v1	GREEN	GS1.0	1	2	3	4	5	6	7	8			Valid	--> 1(Ter) <-- 8 <-- 7 <-- 6 <-- 5 <-- 4 <-- 3(Ori) --> 2
Klebsiella	pneumoniae	L5_2	GCF_004014965.1_ASM401496v1	GREEN	GS1.0	1	2	3	4	5	6	7	8			Valid	--> 1(Ter) <-- 8 <-- 7 <-- 6 <-- 5 <-- 4 <-- 3(Ori) --> 2
Klebsiella	pneumoniae	M5	GCF_003428845.1_ASM342884v1	GREEN	GS1.0	1	2	3	4	5	6	7	8			Valid	--> 1(Ter) <-- 8 <-- 7 <-- 6 <-- 5 <-- 4 <-- 3(Ori) --> 2
Klebsiella	pneumoniae	MLST_15	GCF_002211905.1_ASM221190v1	GREEN	GS1.0	1	2	3	4	5	6	7	8			Valid	--> 1(Ter) <-- 8 <-- 7 <-- 6 <-- 5 <-- 4 <-- 3(Ori) --> 2
Klebsiella	pneumoniae	MNCRE53	GCF_001902235.1_ASM190223v1	GREEN	GS1.0	1	2	3	4	5	6	7	8			Valid	--> 1(Ter) <-- 2 <-- 3(Ori) --> 4 --> 5 --> 6 --> 7 --> 8
Klebsiella	pneumoniae	MNCRE69	GCF_001902215.1_ASM190221v1	GREEN	GS1.0	1	2	3	4	5	6	7	8			Valid	--> 1(Ter) <-- 2 <-- 3(Ori) --> 4 --> 5 --> 6 --> 7 --> 8
Klebsiella	pneumoniae	MNCRE78	GCF_001902195.1_ASM190219v1	GREEN	GS1.0	1	2	3	4	5	6	7	8			Valid	--> 1(Ter) <-- 2 <-- 3(Ori) --> 4 --> 5 --> 6 --> 7 --> 8
Klebsiella	pneumoniae	MS6671	GCF_001455995.1_MS6671.v1	GREEN	GS1.0	1	2	3	4	5	6	7	8			Valid	--> 1(Ter) <-- 2 <-- 3(Ori) --> 4 --> 5 --> 6 --> 7 --> 8
Klebsiella	pneumoniae	MSB1_8A_sc_2280397	GCF_003432165.1_ASM343216v1	GREEN	GS1.0	1	2	3	4	5	6	7	8			Valid	--> 1(Ter) <-- 8 <-- 7 <-- 6 <-- 5 <-- 4 <-- 3(Ori) --> 2
Klebsiella	pneumoniae	NB5306	GCF_004006035.1_ASM400603v1	GREEN	GS1.0	1	2	3	4	5	6	7	8			Valid	--> 1(Ter) <-- 8 <-- 7 <-- 6 <-- 5 <-- 4 <-- 3(Ori) --> 2
Klebsiella	pneumoniae	NCTC11357	GCF_900635925.1_36109_E01	GREEN	GS1.0	1	2	3	4	5	6	7	8			Valid	--> 1(Ter) <-- 8 <-- 7 <-- 6 <-- 5 <-- 4 <-- 3(Ori) --> 2
Klebsiella	pneumoniae	NCTC11359	GCF_900635125.1_36252_B01	GREEN	GS1.0	1	2	3	4	5	6	7	8			Valid	--> 1(Ter) <-- 8 <-- 7 <-- 6 <-- 5 <-- 4 <-- 3(Ori) --> 2
Klebsiella	pneumoniae	NCTC11698	GCF_901421925.1_38656_F01	GREEN	GS1.0	1	2	3	4	5	6	7	8			Valid	--> 1(Ter) <-- 8 <-- 7 <-- 6 <-- 5 <-- 4 <-- 3(Ori) --> 2
Klebsiella	pneumoniae	NCTC9157	GCF_901422065.1_40345_F01	GREEN	GS1.0	1	2	3	4	5	6	7	8			Valid	--> 1(Ter) <-- 8 <-- 7 <-- 6 <-- 5 <-- 4 <-- 3(Ori) --> 2
Klebsiella	pneumoniae	NCTC9170	GCF_901422025.1_38445_C01	GREEN	GS1.0	1	2	3	4	5	6	7	8			Valid	--> 1(Ter) <-- 2 <-- 3(Ori) --> 4 --> 5 --> 6 --> 7 --> 8
Klebsiella	pneumoniae	NCTC9180	GCF_900635945.1_37430_C01	GREEN	GS1.0	1	2	3	4	5	6	7	8			Valid	--> 1(Ter) <-- 2 <-- 3(Ori) --> 4 --> 5 --> 6 --> 7 --> 8
Klebsiella	pneumoniae	NFYY0065	GCF_004137665.1_ASM413766v1	GREEN	GS1.0	1	2	3	4	5	6	7	8			Valid	--> 1(Ter) <-- 2 <-- 3(Ori) --> 4 --> 5 --> 6 --> 7 --> 8
Klebsiella	pneumoniae	NH25	GCF_003031325.1_ASM303132v1	GREEN	GS1.0	1	2	3	4	5	6	7	8			Valid	--> 1(Ter) <-- 8 <-- 7 <-- 6 <-- 5 <-- 4 <-- 3(Ori) --> 2
Klebsiella	pneumoniae	NH34	GCF_004135795.1_ASM413579v1	GREEN	GS1.0	1	2	3	4	5	6	7	8			Valid	--> 1(Ter) <-- 2 <-- 3(Ori) --> 4 --> 5 --> 6 --> 7 --> 8
Klebsiella	pneumoniae	NH54	GCF_003031345.1_ASM303134v1	GREEN	GS1.0	1	2	3	4	5	6	7	8			Valid	--> 1(Ter) <-- 2 <-- 3(Ori) --> 4 --> 5 --> 6 --> 7 --> 8
Klebsiella	pneumoniae	NR5632	GCF_002833425.1_ASM283342v1	GREEN	GS1.0	1	2	3	4	5	6	7	8			Valid	--> 1(Ter) <-- 8 <-- 7 <-- 6 <-- 5 <-- 4 <-- 3(Ori) --> 2
Klebsiella	pneumoniae	NTUH_K2044	GCF_000009885.1_ASM988v1	GREEN	GS1.0	1	2	3	4	5	6	7	8			Valid	--> 1(Ter) <-- 2 <-- 3(Ori) --> 4 --> 5 --> 6 --> 7 --> 8
Klebsiella	pneumoniae	NU_CRE047	GCF_002812665.1_ASM281266v1	GREEN	GS1.0	1	2	3	4	5	6	7	8			Valid	--> 1(Ter) <-- 8 <-- 7 <-- 6 <-- 5 <-- 4 <-- 3(Ori) --> 2
Klebsiella	pneumoniae	NUHL24835	GCF_001521895.1_ASM152189v1	GREEN	GS1.0	1	2	3	4	5	6	7	8			Valid	--> 1(Ter) <-- 8 <-- 7 <-- 6 <-- 5 <-- 4 <-- 3(Ori) --> 2
Klebsiella	pneumoniae	NUHL30457	GCF_002944845.1_ASM294484v1	GREEN	GS1.0	1	2	3	4	5	6	7	8			Valid	--> 1(Ter) <-- 8 <-- 7 <-- 6 <-- 5 <-- 4 <-- 3(Ori) --> 2
Klebsiella	pneumoniae	NY9	GCF_001952895.1_ASM195289v1	GREEN	GS1.0	1	2	3	4	5	6	7	8			Valid	--> 1(Ter) <-- 8 <-- 7 <-- 6 <-- 5 <-- 4 <-- 3(Ori) --> 2
Klebsiella	pneumoniae	P1428	GCF_002761315.1_ASM276131v1	GREEN	GS1.0	1	2	3	4	5	6	7	8			Valid	--> 1(Ter) <-- 2 <-- 3(Ori) --> 4 --> 5 --> 6 --> 7 --> 8
Klebsiella	pneumoniae	PittNDM01	GCF_000733255.1_ASM73325v1	GREEN	GS1.0	1	2	3	4	5	6	7	8			Valid	--> 1(Ter) <-- 8 <-- 7 <-- 6 <-- 5 <-- 4 <-- 3(Ori) --> 2
Klebsiella	pneumoniae	PMK1	GCF_000764615.1_ASM76461v1	GREEN	GS1.0	1	2	3	4	5	6	7	8			Valid	--> 1(Ter) <-- 2 <-- 3(Ori) --> 4 --> 5 --> 6 --> 7 --> 8
Klebsiella	pneumoniae	QMP_B2_170	GCF_003432265.1_ASM343226v1	GREEN	GS1.0	1	2	3	4	5	6	7	8			Valid	--> 1(Ter) <-- 8 <-- 7 <-- 6 <-- 5 <-- 4 <-- 3(Ori) --> 2
Klebsiella	pneumoniae	QS17_0029	GCF_003073235.1_ASM307323v1	GREEN	GS1.0	1	2	3	4	5	6	7	8			Valid	--> 1(Ter) <-- 2 <-- 3(Ori) --> 4 --> 5 --> 6 --> 7 --> 8
Klebsiella	pneumoniae	QS17_0161	GCF_002752955.1_ASM275295v1	GREEN	GS1.0	1	2	3	4	5	6	7	8			Valid	--> 1(Ter) <-- 2 <-- 3(Ori) --> 4 --> 5 --> 6 --> 7 --> 8
Klebsiella	pneumoniae	R210_2	GCF_003855515.1_ASM385551v1	GREEN	GS1.0	1	2	3	4	5	6	7	8			Valid	--> 1(Ter) <-- 8 <-- 7 <-- 6 <-- 5 <-- 4 <-- 3(Ori) --> 2
Klebsiella	pneumoniae	R46	GCF_004208475.1_ASM420847v1	GREEN	GS1.0	1	2	3	4	5	6	7	8			Valid	--> 1(Ter) <-- 8 <-- 7 <-- 6 <-- 5 <-- 4 <-- 3(Ori) --> 2
Klebsiella	pneumoniae	RJA166	GCF_002163895.1_ASM216389v1	GREEN	GS1.0	1	2	3	4	5	6	7	8			Valid	--> 1(Ter) <-- 8 <-- 7 <-- 6 <-- 5 <-- 4 <-- 3(Ori) --> 2
Klebsiella	pneumoniae	RJF293	GCF_001530015.1_ASM153001v1	GREEN	GS1.0	1	2	3	4	5	6	7	8			Valid	--> 1(Ter) <-- 2 <-- 3(Ori) --> 4 --> 5 --> 6 --> 7 --> 8
Klebsiella	pneumoniae	S12	GCF_003408615.1_ASM340861v1	GREEN	GS1.0	1	2	3	4	5	6	7	8			Valid	--> 1(Ter) <-- 8 <-- 7 <-- 6 <-- 5 <-- 4 <-- 3(Ori) --> 2
Klebsiella	pneumoniae	SC_7	GCF_003286995.1_ASM328699v1	GREEN	GS1.0	1	2	3	4	5	6	7	8			Valid	--> 1(Ter) <-- 8 <-- 7 <-- 6 <-- 5 <-- 4 <-- 3(Ori) --> 2
Klebsiella	pneumoniae	SCKP020046	GCF_002852945.2_ASM285294v2	GREEN	GS1.0	1	2	3	4	5	6	7	8			Valid	--> 1(Ter) <-- 8 <-- 7 <-- 6 <-- 5 <-- 4 <-- 3(Ori) --> 2
Klebsiella	pneumoniae	SCKP020049	GCF_002852995.3_ASM285299v3	GREEN	GS1.0	1	2	3	4	5	6	7	8			Valid	--> 1(Ter) <-- 8 <-- 7 <-- 6 <-- 5 <-- 4 <-- 3(Ori) --> 2
Klebsiella	pneumoniae	SCKP020079	GCF_002852975.2_ASM285297v2	GREEN	GS1.0	1	2	3	4	5	6	7	8			Valid	--> 1(Ter) <-- 8 <-- 7 <-- 6 <-- 5 <-- 4 <-- 3(Ori) --> 2
Klebsiella	pneumoniae	SCKP020135	GCF_002853475.2_ASM285347v2	GREEN	GS1.0	1	2	3	4	5	6	7	8			Valid	--> 1(Ter) <-- 8 <-- 7 <-- 6 <-- 5 <-- 4 <-- 3(Ori) --> 2
Klebsiella	pneumoniae	SCKP020143	GCF_002853435.2_ASM285343v2	GREEN	GS1.0	1	2	3	4	5	6	7	8			Valid	--> 1(Ter) <-- 8 <-- 7 <-- 6 <-- 5 <-- 4 <-- 3(Ori) --> 2
Klebsiella	pneumoniae	SCKP040074	GCF_003037615.2_ASM303761v2	GREEN	GS1.0	1	2	3	4	5	6	7	8			Valid	--> 1(Ter) <-- 2 <-- 3(Ori) --> 4 --> 5 --> 6 --> 7 --> 8
Klebsiella	pneumoniae	SCM96	GCF_003054385.1_ASM305438v1	GREEN	GS1.0	1	2	3	4	5	6	7	8			Valid	--> 1(Ter) <-- 2 <-- 3(Ori) --> 4 --> 5 --> 6 --> 7 --> 8
Klebsiella	pneumoniae	SGH10	GCF_002813595.1_ASM281359v1	GREEN	GS1.0	1	2	3	4	5	6	7	8			Valid	--> 1(Ter) <-- 8 <-- 7 <-- 6 <-- 5 <-- 4 <-- 3(Ori) --> 2
Klebsiella	pneumoniae	SKGH01	GCF_001644765.1_ASM164476v1	GREEN	GS1.0	1	2	3	4	5	6	7	8			Valid	--> 1(Ter) <-- 8 <-- 7 <-- 6 <-- 5 <-- 4 <-- 3(Ori) --> 2
Klebsiella	pneumoniae	ST101_960186733	GCF_001316565.3_ASM131656v3	GREEN	GS1.0	1	2	3	4	5	6	7	8			Valid	--> 1(Ter) <-- 8 <-- 7 <-- 6 <-- 5 <-- 4 <-- 3(Ori) --> 2
Klebsiella	pneumoniae	ST23	GCF_004924315.1_ASM492431v1	GREEN	GS1.0	1	2	3	4	5	6	7	8			Valid	--> 1(Ter) <-- 8 <-- 7 <-- 6 <-- 5 <-- 4 <-- 3(Ori) --> 2
Klebsiella	pneumoniae	ST307PT01	GCF_003597755.1_ASM359775v1	GREEN	GS1.0	1	2	3	4	5	6	7	8			Valid	--> 1(Ter) <-- 8 <-- 7 <-- 6 <-- 5 <-- 4 <-- 3(Ori) --> 2
Klebsiella	pneumoniae	ST307PT02	GCF_003597715.1_ASM359771v1	GREEN	GS1.0	1	2	3	4	5	6	7	8			Valid	--> 1(Ter) <-- 8 <-- 7 <-- 6 <-- 5 <-- 4 <-- 3(Ori) --> 2
Klebsiella	pneumoniae	ST307PT03	GCF_003597735.1_ASM359773v1	GREEN	GS1.0	1	2	3	4	5	6	7	8			Valid	--> 1(Ter) <-- 8 <-- 7 <-- 6 <-- 5 <-- 4 <-- 3(Ori) --> 2
Klebsiella	pneumoniae	ST307PT04	GCF_003597695.1_ASM359769v1	GREEN	GS1.0	1	2	3	4	5	6	7	8			Valid	--> 1(Ter) <-- 8 <-- 7 <-- 6 <-- 5 <-- 4 <-- 3(Ori) --> 2
Klebsiella	pneumoniae	SWU01	GCF_001902475.1_ASM190247v1	GREEN	GS1.0	1	2	3	4	5	6	7	8			Valid	--> 1(Ter) <-- 2 <-- 3(Ori) --> 4 --> 5 --> 6 --> 7 --> 8
Klebsiella	pneumoniae	TH1	GCF_001676825.1_ASM167682v1	GREEN	GS1.0	1	2	3	4	5	6	7	8			Valid	--> 1(Ter) <-- 8 <-- 7 <-- 6 <-- 5 <-- 4 <-- 3(Ori) --> 2
Klebsiella	pneumoniae	TVGHCRE225	GCF_003203435.1_ASM320343v1	GREEN	GS1.0	1	2	3	4	5	6	7	8			Valid	--> 1(Ter) <-- 2 <-- 3(Ori) --> 4 --> 5 --> 6 --> 7 --> 8
Klebsiella	pneumoniae	UCLAOXA232KP	GCF_001741545.1_ASM174154v1	GREEN	GS1.0	1	2	3	4	5	6	7	8			Valid	--> 1(Ter) <-- 2 <-- 3(Ori) --> 4 --> 5 --> 6 --> 7 --> 8
Klebsiella	pneumoniae	UCLAOXA232KP	GCF_001741665.1_ASM174166v1	GREEN	GS1.0	1	2	3	4	5	6	7	8			Valid	--> 1(Ter) <-- 8 <-- 7 <-- 6 <-- 5 <-- 4 <-- 3(Ori) --> 2
Klebsiella	pneumoniae	UCLAOXA232KP_Pt0	GCF_001721725.1_ASM172172v1	GREEN	GS1.0	1	2	3	4	5	6	7	8			Valid	--> 1(Ter) <-- 8 <-- 7 <-- 6 <-- 5 <-- 4 <-- 3(Ori) --> 2
Klebsiella	pneumoniae	UHKPC07	GCF_000417265.2_ASM41726v2	GREEN	GS1.0	1	2	3	4	5	6	7	8			Valid	--> 1(Ter) <-- 8 <-- 7 <-- 6 <-- 5 <-- 4 <-- 3(Ori) --> 2
Klebsiella	pneumoniae	UHKPC33	GCF_000417085.2_ASM41708v2	GREEN	GS1.0	1	2	3	4	5	6	7	8			Valid	--> 1(Ter) <-- 8 <-- 7 <-- 6 <-- 5 <-- 4 <-- 3(Ori) --> 2
Klebsiella	pneumoniae	VBA2172	GCF_002300675.1_ASM230067v2	GREEN	GS1.0	1	2	3	4	5	6	7	8			Valid	--> 1(Ter) <-- 8 <-- 7 <-- 6 <-- 5 <-- 4 <-- 3(Ori) --> 2
Klebsiella	pneumoniae	W14	GCF_001646625.1_ASM164662v1	GREEN	GS1.0	1	2	3	4	5	6	7	8			Valid	--> 1(Ter) <-- 2 <-- 3(Ori) --> 4 --> 5 --> 6 --> 7 --> 8
Klebsiella	pneumoniae	WCHKP015093	GCF_002852365.2_ASM285236v2	GREEN	GS1.0	1	2	3	4	5	6	7	8			Valid	--> 1(Ter) <-- 8 <-- 7 <-- 6 <-- 5 <-- 4 <-- 3(Ori) --> 2
Klebsiella	pneumoniae	WCHKP015625	GCF_003261955.2_ASM326195v2	RED	GS1.0	1	2	3	4	5	6	7	8			Invalid	<-- 1(Ter) <-- 8 <-- 7 <-- 6 <-- 5 <-- 4 <-- 3(Ori) --> 2
Klebsiella	pneumoniae	WCHKP020030	GCF_003038215.2_ASM303821v2	GREEN	GS1.0	1	2	3	4	5	6	7	8			Valid	--> 1(Ter) <-- 8 <-- 7 <-- 6 <-- 5 <-- 4 <-- 3(Ori) --> 2
Klebsiella	pneumoniae	WCHKP020098	GCF_003037005.2_ASM303700v2	GREEN	GS1.0	1	2	3	4	5	6	7	8			Valid	--> 1(Ter) <-- 8 <-- 7 <-- 6 <-- 5 <-- 4 <-- 3(Ori) --> 2
Klebsiella	pneumoniae	WCHKP095845	GCF_001887995.2_ASM188799v2	GREEN	GS1.0	1	2	3	4	5	6	7	8			Valid	--> 1(Ter) <-- 8 <-- 7 <-- 6 <-- 5 <-- 4 <-- 3(Ori) --> 2
Klebsiella	pneumoniae	WCHKP13F2	GCF_002257935.3_ASM225793v3	GREEN	GS1.0	1	2	3	4	5	6	7	8			Valid	--> 1(Ter) <-- 8 <-- 7 <-- 6 <-- 5 <-- 4 <-- 3(Ori) --> 2
Klebsiella	pneumoniae	WCHKP2080	GCF_002257765.2_ASM225776v2	RED	GS1.0	1	2	3	4	5	6	7	8			Invalid	<-- 1(Ter) <-- 8 <-- 7 <-- 6 <-- 5 <-- 4 <-- 3(Ori) --> 2
Klebsiella	pneumoniae	WCHKP3	GCF_002164855.2_ASM216485v2	GREEN	GS1.0	1	2	3	4	5	6	7	8			Valid	--> 1(Ter) <-- 8 <-- 7 <-- 6 <-- 5 <-- 4 <-- 3(Ori) --> 2
Klebsiella	pneumoniae	WCHKP36	GCF_002811325.2_ASM281132v2	RED	GS1.0	1	2	3	4	5	6	7	8			Invalid	<-- 1(Ter) <-- 8 <-- 7 <-- 6 <-- 5 <-- 4 <-- 3(Ori) --> 2
Klebsiella	pneumoniae	WCHKP649	GCF_001887985.3_ASM188798v3	GREEN	GS1.0	1	2	3	4	5	6	7	8			Valid	--> 1(Ter) <-- 8 <-- 7 <-- 6 <-- 5 <-- 4 <-- 3(Ori) --> 2
Klebsiella	pneumoniae	WCHKP7E2	GCF_002258055.2_ASM225805v2	GREEN	GS1.0	1	2	3	4	5	6	7	8			Valid	--> 1(Ter) <-- 8 <-- 7 <-- 6 <-- 5 <-- 4 <-- 3(Ori) --> 2
Klebsiella	pneumoniae	WCHKP8F4	GCF_002258145.3_ASM225814v3	RED	GS1.0	1	2	3	4	5	6	7	8			Invalid	<-- 1(Ter) <-- 8 <-- 7 <-- 6 <-- 5 <-- 4 <-- 3(Ori) --> 2
Klebsiella	pneumoniae	XH209	GCF_000775955.1_ASM77595v1	GREEN	GS1.0	1	2	3	4	5	6	7	8			Valid	--> 1(Ter) <-- 8 <-- 7 <-- 6 <-- 5 <-- 4 <-- 3(Ori) --> 2
Klebsiella	pneumoniae	XJ_K1	GCF_006304565.1_ASM630456v1	GREEN	GS1.0	1	2	3	4	5	6	7	8			Valid	--> 1(Ter) <-- 8 <-- 7 <-- 6 <-- 5 <-- 4 <-- 3(Ori) --> 2
Klebsiella	pneumoniae	YH43	GCF_001548315.1_ASM154831v1	GREEN	GS1.0	1	2	3	4	5	6	7	8			Valid	--> 1(Ter) <-- 8 <-- 7 <-- 6 <-- 5 <-- 4 <-- 3(Ori) --> 2
Klebsiella	pneumoniae	ZYST1	GCF_003432405.1_ASM343240v1	GREEN	GS1.0	1	2	3	4	5	6	7	8			Valid	--> 1(Ter) <-- 8 <-- 7 <-- 6 <-- 5 <-- 4 <-- 3(Ori) --> 2
Klebsiella	pneumoniae	WCHKP040035	GCF_003037325.2_ASM303732v2	GREEN	GS1.1	1'	2	3	4	5	6	7	8			Valid	--> 1'(Ter) <-- 8 <-- 7 <-- 6 <-- 5 <-- 4 <-- 3(Ori) --> 2
Klebsiella	pneumoniae	Kp52_145	GCF_000968155.1_ASM96815v1	GREEN	GS2.1	1'	2	3	7	4	5	6	8			Valid	--> 1'(Ter) <-- 8 <-- 6 <-- 5 <-- 4 <-- 7 <-- 3(Ori) --> 2
Klebsiella	pneumoniae	23	GCF_001709295.1_ASM170929v1	GREEN	GS3.24	1	2	5'	4'	3	6	7	8			Valid	--> 1(Ter) <-- 8 <-- 7 <-- 6 <-- 3(Ori) --> 4' --> 5' --> 2
Klebsiella	pneumoniae	INF322	GCF_002752815.1_ASM275281v1	GREEN	GS5.0	1	2	3	5	4	6	7	8			Valid	--> 1(Ter) <-- 8 <-- 7 <-- 6 <-- 4 <-- 5 <-- 3(Ori) --> 2
Klebsiella	pneumoniae	KPNIH24	GCF_000714675.1_ASM71467v1	GREEN	GS6.3	1'	3	4	5	6	7	8	2'			Valid	--> 1'(Ter) <-- 3(Ori) --> 4 --> 5 --> 6 --> 7 --> 8 --> 2'
Klebsiella	pneumoniae	WCHKP020037	GCF_002811305.2_ASM281130v2	GREEN	GS8.35	1'	6'	3	4	5	6	7	2'			Valid	--> 1'(Ter) <-- 2' <-- 7 <-- 6 <-- 5 <-- 4 <-- 3(Ori) --> 6
Klebsiella	pneumoniae	WCHKP2	GCF_002164835.3_ASM216483v3	GREEN	GS8.35	1'	6'	3	4	5	6	7	2'			Valid	--> 1'(Ter) <-- 2' <-- 7 <-- 6 <-- 5 <-- 4 <-- 3(Ori) --> 6
Klebsiella	pneumoniae	KSH203	GCF_003940845.1_ASM394084v1	RED	GS0.0	1	2	4	6	7	8					Invalid	--> 1(Ter) <-- 2 --> 4 --> 6 --> 7 --> 8
Klebsiella	pneumoniae	AR376	GCF_003074015.1_ASM307401v1	RED	GS0.136	1	4'	8'	4	5	6	7				Invalid	--> 1(Ter) <-- 4 <-- 8' --> 4 --> 5 --> 6 --> 7
Klebsiella	pneumoniae	32192	GCF_000807395.2_ASM80739v3	RED	GS0.16	1	2	3	4	?'	5'	6	7	8		Invalid	--> 1(Ter) <-- 8 <-- 7 <-- 6 <-- 5' --> ? --> 4 <-- 3(Ori) --> 2
Klebsiella	pneumoniae	TGH13	GCF_001746535.1_ASM174653v1	RED	GS0.16	1	5'	2	6	3	4	5				Invalid	--> 1(Ter) <-- 5 <-- 4 <-- 3(Ori) --> 6 <-- 2 --> 5
Klebsiella	pneumoniae	INF237	GCF_003660205.1_ASM366020v1	RED	GS0.251	1'	8'	6'	7'	3	5'	4'	2'			Invalid	--> 1'(Ter) <-- 8' <-- 6' <-- 7' <-- 3(Ori) <-- 5' <-- 4' <-- 2'
Klebsiella	pneumoniae	TGH10	GCF_001611095.1_ASM161109v1	RED	GS0.251	1'	6'	8'	7'	4'	5'	?	2'	5		Invalid	--> 1'(Ter) <-- 6' <-- 8' <-- 7' <-- 4' <-- 5 <-- ? <-- 2' --> 5
Klebsiella	pneumoniae	TGH8	GCF_001611055.1_ASM161105v1	RED	GS0.251	1'	8'	7'	6'	5'	4'	2'				Invalid	--> 1'(Ter) <-- 8' <-- 7' <-- 6' <-- 5' <-- 4' <-- 2'
Klebsiella	pneumoniae	CAV1417	GCF_001902535.1_ASM190253v1	RED	GS0.32	1	2	3	4	5	7	8	6'			Invalid	--> 1(Ter) --> 6' <-- 8 <-- 7 <-- 5 <-- 4 <-- 3(Ori) --> 2
Klebsiella	pneumoniae	11492	GCF_003953905.1_ASM395390v1	RED	GS1.0	1	2	3	4	5	6	7	8			Invalid	--> 1(Ter) <-- 8 --> 7 <-- 6 <-- 5 <-- 4 <-- 3(Ori) --> 2
Klebsiella	pneumoniae	WCHKP115068	GCF_004322795.1_ASM432279v1	RED	GS1.0	1	2	3	4	5	6	7	8			Invalid	--> 1(Ter) --> 2 <-- 3(Ori) --> 4 --> 5 --> 6 --> 7 --> 8
Klebsiella	pneumoniae	KPNIH31	GCF_000785005.1_ASM78500v1	RED	GS1.128	1	2	3	4	5	6	7	8'			Invalid	<-- 1(Ter) <-- 2 <-- 3(Ori) --> 4 --> 5 --> 6 --> 7 <-- 8'
Klebsiella	pneumoniae	RJF999	GCF_001529935.1_ASM152993v1	RED	GS1.128	1	2	3	4	5	6	7	8'			Invalid	<-- 1(Ter) <-- 2 <-- 3(Ori) --> 4 --> 5 --> 6 --> 7 <-- 8'
Listeria	monocytogenes	02_1103	GCF_002213885.1_ASM221388v1	AMBER	GS0.0	1	2	3	4	5						Valid	--> 1(Ter) <-- 2 <-- 3 <-- 4 <-- 5(Ori)
Listeria	monocytogenes	02_1289	GCF_002213925.1_ASM221392v1	AMBER	GS0.0	1	2	3	4	5						Valid	--> 1(Ter) <-- 2 <-- 3 <-- 4 <-- 5(Ori)
Listeria	monocytogenes	02_1792	GCF_002213945.1_ASM221394v1	AMBER	GS0.0	1	2	3	4	5						Valid	--> 1(Ter) <-- 2 <-- 3 <-- 4 <-- 5(Ori)
Listeria	monocytogenes	02_6679	GCF_002213505.1_ASM221350v1	AMBER	GS0.0	1	2	3	4	5						Valid	--> 1(Ter) <-- 2 <-- 3 <-- 4 <-- 5(Ori)
Listeria	monocytogenes	02_6680	GCF_002213965.1_ASM221396v1	AMBER	GS0.0	1	2	3	4	5						Valid	--> 1(Ter) <-- 2 <-- 3 <-- 4 <-- 5(Ori)
Listeria	monocytogenes	10_0809	GCF_002214065.1_ASM221406v1	AMBER	GS0.0	1	2	3	4	5						Valid	--> 1(Ter) <-- 2 <-- 3 <-- 4 <-- 5(Ori)
Listeria	monocytogenes	10_0810	GCF_002214085.1_ASM221408v1	AMBER	GS0.0	1	2	3	4	5						Valid	--> 1(Ter) <-- 2 <-- 3 <-- 4 <-- 5(Ori)
Listeria	monocytogenes	10_0811	GCF_002214105.1_ASM221410v1	AMBER	GS0.0	1	2	3	4	5						Valid	--> 1(Ter) <-- 2 <-- 3 <-- 4 <-- 5(Ori)
Listeria	monocytogenes	10_0812	GCF_002214125.1_ASM221412v1	AMBER	GS0.0	1	2	3	4	5						Valid	--> 1(Ter) <-- 2 <-- 3 <-- 4 <-- 5(Ori)
Listeria	monocytogenes	10_0813	GCF_002214145.1_ASM221414v1	AMBER	GS0.0	1	2	3	4	5						Valid	--> 1(Ter) <-- 2 <-- 3 <-- 4 <-- 5(Ori)
Listeria	monocytogenes	10_092876_0055_LM4	GCF_001999005.1_ASM199900v1	AMBER	GS0.0	1	2	3	4	5						Valid	--> 1(Ter) <-- 2 <-- 3 <-- 4 <-- 5(Ori)
Listeria	monocytogenes	10_092876_0168	GCF_001998945.1_ASM199894v1	AMBER	GS0.0	1	2	3	4	5						Valid	--> 1(Ter) <-- 5(Ori) --> 4 --> 3 --> 2
Listeria	monocytogenes	10_092876_1155_LM6	GCF_001999045.1_ASM199904v1	AMBER	GS0.0	1	2	3	4	5						Valid	--> 1(Ter) <-- 2 <-- 3 <-- 4 <-- 5(Ori)
Listeria	monocytogenes	10_092876_1763_LM10	GCF_001999125.1_ASM199912v1	AMBER	GS0.0	1	2	3	4	5						Valid	--> 1(Ter) <-- 2 <-- 3 <-- 4 <-- 5(Ori)
Listeria	monocytogenes	10_0933	GCF_002213845.1_ASM221384v1	AMBER	GS0.0	1	2	3	4	5						Valid	--> 1(Ter) <-- 2 <-- 3 <-- 4 <-- 5(Ori)
Listeria	monocytogenes	10_0934	GCF_002213865.1_ASM221386v1	AMBER	GS0.0	1	2	3	4	5						Valid	--> 1(Ter) <-- 2 <-- 3 <-- 4 <-- 5(Ori)
Listeria	monocytogenes	10_4754	GCF_002213805.1_ASM221380v1	AMBER	GS0.0	1	2	3	4	5						Valid	--> 1(Ter) <-- 2 <-- 3 <-- 4 <-- 5(Ori)
Listeria	monocytogenes	10_4758	GCF_002213825.1_ASM221382v1	AMBER	GS0.0	1	2	3	4	5						Valid	--> 1(Ter) <-- 2 <-- 3 <-- 4 <-- 5(Ori)
Listeria	monocytogenes	10_5025	GCF_002213745.1_ASM221374v1	AMBER	GS0.0	1	2	3	4	5						Valid	--> 1(Ter) <-- 2 <-- 3 <-- 4 <-- 5(Ori)
Listeria	monocytogenes	10_5026	GCF_002213765.1_ASM221376v1	AMBER	GS0.0	1	2	3	4	5						Valid	--> 1(Ter) <-- 2 <-- 3 <-- 4 <-- 5(Ori)
Listeria	monocytogenes	10_5027	GCF_002213785.1_ASM221378v1	AMBER	GS0.0	1	2	3	4	5						Valid	--> 1(Ter) <-- 2 <-- 3 <-- 4 <-- 5(Ori)
Listeria	monocytogenes	81_0558	GCF_002213985.1_ASM221398v1	AMBER	GS0.0	1	2	3	4	5						Valid	--> 1(Ter) <-- 2 <-- 3 <-- 4 <-- 5(Ori)
Listeria	monocytogenes	81_0592	GCF_002214005.1_ASM221400v1	AMBER	GS0.0	1	2	3	4	5						Valid	--> 1(Ter) <-- 2 <-- 3 <-- 4 <-- 5(Ori)
Listeria	monocytogenes	81_0861	GCF_000513615.1_ASM51361v1	AMBER	GS0.0	1	2	3	4	5						Valid	--> 1(Ter) <-- 2 <-- 3 <-- 4 <-- 5(Ori)
Listeria	monocytogenes	J0161	GCF_000168635.2_ASM16863v2	AMBER	GS0.0	1	2	3	4	5						Valid	--> 1(Ter) <-- 2 <-- 3 <-- 4 <-- 5(Ori)
Listeria	monocytogenes	J1816	GCF_000195435.3_ASM19543v4	AMBER	GS0.0	1	2	3	4	5						Valid	--> 1(Ter) <-- 5(Ori) --> 4 --> 3 --> 2
Listeria	monocytogenes	NH1	GCF_002969195.1_ASM296919v1	AMBER	GS0.0	1	2	3	4	5						Valid	--> 1(Ter) <-- 2 <-- 3 <-- 4 <-- 5(Ori)
Listeria	monocytogenes	R479a	GCF_000613085.1_R479A_18022011	AMBER	GS0.0	1	2	3	4	5						Valid	--> 1(Ter) <-- 2 <-- 3 <-- 4 <-- 5(Ori)
Listeria	monocytogenes	WSLC_1019	GCF_001454865.1_ASM145486v1	AMBER	GS0.0	1	2	3	4	5						Valid	--> 1(Ter) <-- 2 <-- 3 <-- 4 <-- 5(Ori)
Listeria	monocytogenes	02_5993	GCF_002213545.1_ASM221354v1	AMBER	GS0.16	1	2	3	4	5'						Valid	--> 1(Ter) <-- 2 <-- 3 <-- 4 <-- 5'(Ori)
Listeria	monocytogenes	04_5457	GCF_002213565.1_ASM221356v1	AMBER	GS0.16	1	2	3	4	5'						Valid	--> 1(Ter) <-- 2 <-- 3 <-- 4 <-- 5'(Ori)
Listeria	monocytogenes	08_5578	GCF_000093125.2_ASM9312v2	AMBER	GS0.16	1	2	3	4	5'						Valid	--> 1(Ter) <-- 2 <-- 3 <-- 4 <-- 5'(Ori)
Listeria	monocytogenes	08_5923	GCF_000022925.1_ASM2292v1	AMBER	GS0.16	1	2	3	4	5'						Valid	--> 1(Ter) <-- 2 <-- 3 <-- 4 <-- 5'(Ori)
Listeria	monocytogenes	08_6056	GCF_002213585.1_ASM221358v1	AMBER	GS0.16	1	2	3	4	5'						Valid	--> 1(Ter) <-- 2 <-- 3 <-- 4 <-- 5'(Ori)
Listeria	monocytogenes	08_6569	GCF_000513595.1_ASM51359v1	AMBER	GS0.16	1	2	3	4	5'						Valid	--> 1(Ter) <-- 2 <-- 3 <-- 4 <-- 5'(Ori)
Listeria	monocytogenes	08_6997	GCF_000513635.1_ASM51363v1	AMBER	GS0.16	1	2	3	4	5'						Valid	--> 1(Ter) <-- 2 <-- 3 <-- 4 <-- 5'(Ori)
Listeria	monocytogenes	08_7374	GCF_002213605.1_ASM221360v1	AMBER	GS0.16	1	2	3	4	5'						Valid	--> 1(Ter) <-- 2 <-- 3 <-- 4 <-- 5'(Ori)
Listeria	monocytogenes	08_7669	GCF_002213625.1_ASM221362v1	AMBER	GS0.16	1	2	3	4	5'						Valid	--> 1(Ter) <-- 2 <-- 3 <-- 4 <-- 5'(Ori)
Listeria	monocytogenes	10_0814	GCF_002214045.1_ASM221404v1	AMBER	GS0.16	1	2	3	4	5'						Valid	--> 1(Ter) <-- 2 <-- 3 <-- 4 <-- 5'(Ori)
Listeria	monocytogenes	10_0815	GCF_000513655.1_ASM51365v1	AMBER	GS0.16	1	2	3	4	5'						Valid	--> 1(Ter) <-- 2 <-- 3 <-- 4 <-- 5'(Ori)
Listeria	monocytogenes	10_092876_0731_LM5	GCF_001999025.1_ASM199902v1	AMBER	GS0.16	1	2	3	4	?	5'					Valid	--> 1(Ter) <-- 2 <-- 3 <-- 4 <-- ? <-- 5'(Ori)
Listeria	monocytogenes	10_1046	GCF_002213645.1_ASM221364v1	AMBER	GS0.16	1	2	3	4	5'						Valid	--> 1(Ter) <-- 2 <-- 3 <-- 4 <-- 5'(Ori)
Listeria	monocytogenes	10_1047	GCF_000513675.1_ASM51367v1	AMBER	GS0.16	1	2	3	4	5'						Valid	--> 1(Ter) <-- 2 <-- 3 <-- 4 <-- 5'(Ori)
Listeria	monocytogenes	10_1321	GCF_002213665.1_ASM221366v1	AMBER	GS0.16	1	2	3	4	5'						Valid	--> 1(Ter) <-- 2 <-- 3 <-- 4 <-- 5'(Ori)
Listeria	monocytogenes	10_5024	GCF_002213905.1_ASM221390v1	AMBER	GS0.16	1	2	3	4	5'						Valid	--> 1(Ter) <-- 2 <-- 3 <-- 4 <-- 5'(Ori)
Listeria	monocytogenes	88_0478	GCF_000513695.1_ASM51369v1	AMBER	GS0.16	1	2	3	4	5'						Valid	--> 1(Ter) <-- 2 <-- 3 <-- 4 <-- 5'(Ori)
Listeria	monocytogenes	95_0093	GCF_002213685.1_ASM221368v1	AMBER	GS0.16	1	2	3	4	5'						Valid	--> 1(Ter) <-- 2 <-- 3 <-- 4 <-- 5'(Ori)
Listeria	monocytogenes	98_2035	GCF_002213705.1_ASM221370v1	AMBER	GS0.16	1	2	3	4	5'						Valid	--> 1(Ter) <-- 2 <-- 3 <-- 4 <-- 5'(Ori)
Listeria	monocytogenes	99_6370	GCF_002213725.1_ASM221372v1	AMBER	GS0.16	1	2	3	4	5'						Valid	--> 1(Ter) <-- 2 <-- 3 <-- 4 <-- 5'(Ori)
Listeria	monocytogenes	IZSAM_Lm_15_17439_A144	GCF_001513695.1_ASM151369v1	AMBER	GS0.16	1	2	3	4	5'						Valid	--> 1(Ter) <-- 2 <-- 3 <-- 4 <-- 5'(Ori)
Listeria	monocytogenes	CFSAN042079	GCF_001952795.1_ASM195279v1	GREEN	GS6.48	1	2	3	4	6'	5'					Valid	--> 1(Ter) <-- 5'(Ori) --> 6' --> 4 --> 3 --> 2
Listeria	monocytogenes	HPB2088	GCF_001952735.1_ASM195273v1	GREEN	GS6.48	1	2	3	4	6'	5'					Valid	--> 1(Ter) <-- 5'(Ori) --> 6' --> 4 --> 3 --> 2
Listeria	monocytogenes	HPB5415	GCF_001952755.1_ASM195275v1	GREEN	GS6.48	1	2	3	4	6'	5'					Valid	--> 1(Ter) <-- 5'(Ori) --> 6' --> 4 --> 3 --> 2
Listeria	monocytogenes	HPB5622	GCF_001952775.1_ASM195277v1	GREEN	GS6.48	1	2	3	4	6'	5'					Valid	--> 1(Ter) <-- 5'(Ori) --> 6' --> 4 --> 3 --> 2
Listeria	monocytogenes	HPB913	GCF_001913195.1_ASM191319v1	GREEN	GS6.48	1	2	3	4	6'	5'					Valid	--> 1(Ter) <-- 5'(Ori) --> 6' --> 4 --> 3 --> 2
Listeria	monocytogenes	PIR00540	GCF_003043895.1_ASM304389v1	GREEN	GS6.48	1	2	3	4	6'	5'					Valid	--> 1(Ter) <-- 2 <-- 3 <-- 4 <-- 6' <-- 5'(Ori)
Listeria	monocytogenes	J1_108	GCF_000438665.1_ASM43866v1	AMBER	GS0.56	1	2	2	6'	5'	4'					Valid	--> 1(Ter) <-- 2 <-- 2 <-- 6' <-- 5'(Ori) --> 4'
Listeria	monocytogenes	N12_0935	GCF_004768685.1_ASM476868v1	GREEN	GS1.16	1	2	3	4	5'	6					Valid	--> 1(Ter) <-- 6 <-- 5'(Ori) --> 4 --> 3 --> 2
Listeria	monocytogenes	07PF0776	GCF_000258905.1_ASM25890v1	GREEN	GS1.0	1	2	3	4	5	6					Valid	--> 1(Ter) <-- 2 <-- 3 <-- 4 <-- 5(Ori) --> 6
Listeria	monocytogenes	10_092876_0145_LM9	GCF_001999105.1_ASM199910v1	GREEN	GS1.0	1	2	3	4	5	6					Valid	--> 1(Ter) <-- 2 <-- 3 <-- 4 <-- 5(Ori) --> 6
Listeria	monocytogenes	10_092876_0769_LM12	GCF_001999165.1_ASM199916v1	GREEN	GS1.0	1	2	3	4	5	6					Valid	--> 1(Ter) <-- 2 <-- 3 <-- 4 <-- 5(Ori) --> 6
Listeria	monocytogenes	10_092876_1016_LM11	GCF_001999145.1_ASM199914v1	GREEN	GS1.0	1	2	3	4	5	6					Valid	--> 1(Ter) <-- 2 <-- 3 <-- 4 <-- 5(Ori) --> 6
Listeria	monocytogenes	10_092876_1063_LM3	GCF_001998985.1_ASM199898v1	GREEN	GS1.0	1	2	3	4	5	6					Valid	--> 1(Ter) <-- 2 <-- 3 <-- 4 <-- 5(Ori) --> 6
Listeria	monocytogenes	10_092876_1235_LM8	GCF_001999085.1_ASM199908v1	GREEN	GS1.0	1	2	3	4	5	6					Valid	--> 1(Ter) <-- 2 <-- 3 <-- 4 <-- 5(Ori) --> 6
Listeria	monocytogenes	10_092876_1547_LM7	GCF_001999065.1_ASM199906v1	GREEN	GS1.0	1	2	3	4	5	6					Valid	--> 1(Ter) <-- 2 <-- 3 <-- 4 <-- 5(Ori) --> 6
Listeria	monocytogenes	10_092876_1559_LM1	GCF_001998915.1_ASM199891v1	GREEN	GS1.0	1	2	3	4	5	6					Valid	--> 1(Ter) <-- 2 <-- 3 <-- 4 <-- 5(Ori) --> 6
Listeria	monocytogenes	10403S	GCF_000168695.2_ASM16869v2	GREEN	GS1.0	1	2	3	4	5	6					Valid	--> 1(Ter) <-- 2 <-- 3 <-- 4 <-- 5(Ori) --> 6
Listeria	monocytogenes	2015TE19005_1355	GCF_001551855.1_ASM155185v1	GREEN	GS1.0	1	2	3	4	5	6					Valid	--> 1(Ter) <-- 2 <-- 3 <-- 4 <-- 5(Ori) --> 6
Listeria	monocytogenes	2015TE24968	GCF_001596775.2_ASM159677v2	GREEN	GS1.0	1	2	3	4	5	6					Valid	--> 1(Ter) <-- 2 <-- 3 <-- 4 <-- 5(Ori) --> 6
Listeria	monocytogenes	2018TE5305_1_4	GCF_003144075.1_ASM314407v1	GREEN	GS1.0	1	2	3	4	5	6					Valid	--> 1(Ter) <-- 2 <-- 3 <-- 4 <-- 5(Ori) --> 6
Listeria	monocytogenes	4b_F2365	GCF_000008285.1_ASM828v1	GREEN	GS1.0	1	2	3	4	5	6					Valid	--> 1(Ter) <-- 2 <-- 3 <-- 4 <-- 5(Ori) --> 6
Listeria	monocytogenes	AL4E	GCF_002557815.1_ASM255781v1	GREEN	GS1.0	1	2	3	4	5	6					Valid	--> 1(Ter) <-- 2 <-- 3 <-- 4 <-- 5(Ori) --> 6
Listeria	monocytogenes	AT3E	GCF_002557735.1_ASM255773v1	GREEN	GS1.0	1	2	3	4	5	6					Valid	--> 1(Ter) <-- 2 <-- 3 <-- 4 <-- 5(Ori) --> 6
Listeria	monocytogenes	ATCC_13932	GCF_003031895.1_ASM303189v1	GREEN	GS1.0	1	2	3	4	5	6					Valid	--> 1(Ter) <-- 2 <-- 3 <-- 4 <-- 5(Ori) --> 6
Listeria	monocytogenes	ATCC_19117	GCF_000307025.1_ASM30702v1	GREEN	GS1.0	1	2	3	4	5	6					Valid	--> 1(Ter) <-- 2 <-- 3 <-- 4 <-- 5(Ori) --> 6
Listeria	monocytogenes	ATCC_51775	GCF_003031955.1_ASM303195v1	GREEN	GS1.0	1	2	3	4	5	6					Valid	--> 1(Ter) <-- 2 <-- 3 <-- 4 <-- 5(Ori) --> 6
Listeria	monocytogenes	ATCC_51779	GCF_003032075.1_ASM303207v1	GREEN	GS1.0	1	2	3	4	5	6					Valid	--> 1(Ter) <-- 2 <-- 3 <-- 4 <-- 5(Ori) --> 6
Listeria	monocytogenes	C1_387	GCF_000438605.1_ASM43860v1	GREEN	GS1.0	1	2	3	4	5	6					Valid	--> 1(Ter) <-- 2 <-- 3 <-- 4 <-- 5(Ori) --> 6
Listeria	monocytogenes	CFSAN004330	GCF_002105715.1_ASM210571v1	GREEN	GS1.0	1	2	3	4	5	6					Valid	--> 1(Ter) <-- 2 <-- 3 <-- 4 <-- 5(Ori) --> 6
Listeria	monocytogenes	CFSAN006122	GCF_001188025.2_ASM118802v2	GREEN	GS1.0	1	2	3	4	5	6					Valid	--> 1(Ter) <-- 2 <-- 3 <-- 4 <-- 5(Ori) --> 6
Listeria	monocytogenes	CFSAN007956	GCF_001005985.1_ASM100598v1	GREEN	GS1.0	1	2	3	4	5	6					Valid	--> 1(Ter) <-- 2 <-- 3 <-- 4 <-- 5(Ori) --> 6
Listeria	monocytogenes	CFSAN008100	GCF_001005925.2_ASM100592v2	GREEN	GS1.0	1	2	3	4	5	6					Valid	--> 1(Ter) <-- 2 <-- 3 <-- 4 <-- 5(Ori) --> 6
Listeria	monocytogenes	CFSAN010068	GCF_001548635.1_ASM154863v1	GREEN	GS1.0	1	2	3	4	5	6					Valid	--> 1(Ter) <-- 2 <-- 3 <-- 4 <-- 5(Ori) --> 6
Listeria	monocytogenes	CFSAN022990	GCF_002105635.1_ASM210563v1	GREEN	GS1.0	1	2	3	4	5	6					Valid	--> 1(Ter) <-- 2 <-- 3 <-- 4 <-- 5(Ori) --> 6
Listeria	monocytogenes	CFSAN023459	GCF_001548585.1_ASM154858v1	GREEN	GS1.0	1	2	3	4	5	6					Valid	--> 1(Ter) <-- 2 <-- 3 <-- 4 <-- 5(Ori) --> 6
Listeria	monocytogenes	CFSAN023463	GCF_001047715.1_ASM104771v1	GREEN	GS1.0	1	2	3	4	5	6					Valid	--> 1(Ter) <-- 2 <-- 3 <-- 4 <-- 5(Ori) --> 6
Listeria	monocytogenes	CFSAN028538	GCF_002105615.1_ASM210561v1	GREEN	GS1.0	1	2	3	4	5	6					Valid	--> 1(Ter) <-- 2 <-- 3 <-- 4 <-- 5(Ori) --> 6
Listeria	monocytogenes	CFSAN029793	GCF_001908335.1_ASM190833v1	GREEN	GS1.0	1	2	3	4	5	6					Valid	--> 1(Ter) <-- 2 <-- 3 <-- 4 <-- 5(Ori) --> 6
Listeria	monocytogenes	CFSAN054108	GCF_003030405.1_ASM303040v1	GREEN	GS1.0	1	2	3	4	5	6					Valid	--> 1(Ter) <-- 6 <-- 5(Ori) --> 4 --> 3 --> 2
Listeria	monocytogenes	CFSAN054109	GCF_003030165.1_ASM303016v1	GREEN	GS1.0	1	2	3	4	5	6					Valid	--> 1(Ter) <-- 2 <-- 3 <-- 4 <-- 5(Ori) --> 6
Listeria	monocytogenes	CIIMS_PH_1	GCF_003433415.1_ASM343341v1	GREEN	GS1.0	1	2	3	4	5	6					Valid	--> 1(Ter) <-- 2 <-- 3 <-- 4 <-- 5(Ori) --> 6
Listeria	monocytogenes	Clip80459	GCF_000026705.1_ASM2670v1	GREEN	GS1.0	1	2	3	4	5	6					Valid	--> 1(Ter) <-- 2 <-- 3 <-- 4 <-- 5(Ori) --> 6
Listeria	monocytogenes	EGD	GCF_000582845.1_SV_1	GREEN	GS1.0	1	2	3	4	5	6					Valid	--> 1(Ter) <-- 2 <-- 3 <-- 4 <-- 5(Ori) --> 6
Listeria	monocytogenes	EGD_e	GCF_000196035.1_ASM19603v1	GREEN	GS1.0	1	2	3	4	5	6					Valid	--> 1(Ter) <-- 2 <-- 3 <-- 4 <-- 5(Ori) --> 6
Listeria	monocytogenes	FDA00006905	GCF_002285655.1_ASM228565v1	GREEN	GS1.0	1	2	3	4	5	6					Valid	--> 1(Ter) <-- 2 <-- 3 <-- 4 <-- 5(Ori) --> 6
Listeria	monocytogenes	FDA00006907	GCF_002208215.1_ASM220821v1	GREEN	GS1.0	1	2	3	4	5	6					Valid	--> 1(Ter) <-- 2 <-- 3 <-- 4 <-- 5(Ori) --> 6
Listeria	monocytogenes	FDA00011238	GCF_002285835.1_ASM228583v1	GREEN	GS1.0	1	2	3	4	5	6					Valid	--> 1(Ter) <-- 2 <-- 3 <-- 4 <-- 5(Ori) --> 6
Listeria	monocytogenes	FDAARGOS_554	GCF_003812565.1_ASM381256v1	GREEN	GS1.0	1	2	3	4	5	6					Valid	--> 1(Ter) <-- 6 <-- 5(Ori) --> 4 --> 3 --> 2
Listeria	monocytogenes	FDAARGOS_555	GCF_003812545.1_ASM381254v1	GREEN	GS1.0	1	2	3	4	5	6					Valid	--> 1(Ter) <-- 6 <-- 5(Ori) --> 4 --> 3 --> 2
Listeria	monocytogenes	Finland_1988	GCF_000168595.2_ASM16859v2	GREEN	GS1.0	1	2	3	4	5	6					Valid	--> 1(Ter) <-- 2 <-- 3 <-- 4 <-- 5(Ori) --> 6
Listeria	monocytogenes	FORC_049	GCF_002220325.1_ASM222032v1	GREEN	GS1.0	1	2	3	4	5	6					Valid	--> 1(Ter) <-- 2 <-- 3 <-- 4 <-- 5(Ori) --> 6
Listeria	monocytogenes	FORC_057	GCF_003999665.1_ASM399966v1	GREEN	GS1.0	1	2	3	4	5	6					Valid	--> 1(Ter) <-- 2 <-- 3 <-- 4 <-- 5(Ori) --> 6
Listeria	monocytogenes	FSL_R2_561	GCF_000168575.2_ASM16857v2	GREEN	GS1.0	1	2	3	4	5	6					Valid	--> 1(Ter) <-- 2 <-- 3 <-- 4 <-- 5(Ori) --> 6
Listeria	monocytogenes	FW040025	GCF_001644625.1_ASM164462v1	GREEN	GS1.0	1	2	3	4	5	6					Valid	--> 1(Ter) <-- 2 <-- 3 <-- 4 <-- 5(Ori) --> 6
Listeria	monocytogenes	H34	GCF_002101275.1_ASM210127v1	GREEN	GS1.0	1	2	3	4	5	6					Valid	--> 1(Ter) <-- 2 <-- 3 <-- 4 <-- 5(Ori) --> 6
Listeria	monocytogenes	HCC23	GCF_000021185.1_ASM2118v1	GREEN	GS1.0	1	2	3	4	5	6					Valid	--> 1(Ter) <-- 6 <-- 5(Ori) --> 4 --> 3 --> 2
Listeria	monocytogenes	ICDC_LM188	GCF_002043045.1_ASM204304v1	GREEN	GS1.0	1	2	3	4	5	6					Valid	--> 1(Ter) <-- 2 <-- 3 <-- 4 <-- 5(Ori) --> 6
Listeria	monocytogenes	IZSAM_Lm_hs2008	GCF_000808055.1_ASM80805v1	GREEN	GS1.0	1	2	3	4	5	6					Valid	--> 1(Ter) <-- 2 <-- 3 <-- 4 <-- 5(Ori) --> 6
Listeria	monocytogenes	J1_220	GCF_000195395.4_ASM19539v5	GREEN	GS1.0	1	2	3	4	5	6					Valid	--> 1(Ter) <-- 2 <-- 3 <-- 4 <-- 5(Ori) --> 6
Listeria	monocytogenes	J1776	GCF_000438705.2_ASM43870v2	GREEN	GS1.0	1	2	3	4	5	6					Valid	--> 1(Ter) <-- 2 <-- 3 <-- 4 <-- 5(Ori) --> 6
Listeria	monocytogenes	J1817	GCF_000438725.2_ASM43872v2	GREEN	GS1.0	1	2	3	4	5	6					Valid	--> 1(Ter) <-- 6 <-- 5(Ori) --> 4 --> 3 --> 2
Listeria	monocytogenes	J2_031	GCF_000438645.1_ASM43864v1	GREEN	GS1.0	1	2	3	4	5	6					Valid	--> 1(Ter) <-- 6 <-- 5(Ori) --> 4 --> 3 --> 2
Listeria	monocytogenes	JF5203_1	GCF_900275645.1_JF5203_1	GREEN	GS1.0	1	2	3	4	5	6					Valid	--> 1(Ter) <-- 2 <-- 3 <-- 4 <-- 5(Ori) --> 6
Listeria	monocytogenes	JF5861_complete_genome	GCF_900231485.1_JF5861_complete_genome	GREEN	GS1.0	1	2	3	4	5	6					Valid	--> 1(Ter) <-- 2 <-- 3 <-- 4 <-- 5(Ori) --> 6
Listeria	monocytogenes	L1846	GCF_001027085.1_ASM102708v1	GREEN	GS1.0	1	2	3	4	5	6					Valid	--> 1(Ter) <-- 2 <-- 3 <-- 4 <-- 5(Ori) --> 6
Listeria	monocytogenes	L2624	GCF_001027165.1_ASM102716v1	GREEN	GS1.0	1	2	3	4	5	6					Valid	--> 1(Ter) <-- 2 <-- 3 <-- 4 <-- 5(Ori) --> 6
Listeria	monocytogenes	L2625	GCF_001027125.1_ASM102712v1	GREEN	GS1.0	1	2	3	4	5	6					Valid	--> 1(Ter) <-- 2 <-- 3 <-- 4 <-- 5(Ori) --> 6
Listeria	monocytogenes	L2676	GCF_001027205.1_ASM102720v1	GREEN	GS1.0	1	2	3	4	5	6					Valid	--> 1(Ter) <-- 2 <-- 3 <-- 4 <-- 5(Ori) --> 6
Listeria	monocytogenes	L312	GCF_000307085.1_ASM30708v1	GREEN	GS1.0	1	2	3	4	5	6					Valid	--> 1(Ter) <-- 2 <-- 3 <-- 4 <-- 5(Ori) --> 6
Listeria	monocytogenes	L99	GCF_000209755.1_ASM20975v1	GREEN	GS1.0	1	2	3	4	5	6					Valid	--> 1(Ter) <-- 2 <-- 3 <-- 4 <-- 5(Ori) --> 6
Listeria	monocytogenes	LI0521	GCF_002025165.1_ASM202516v1	GREEN	GS1.0	1	2	3	4	5	6					Valid	--> 1(Ter) <-- 6 <-- 5(Ori) --> 4 --> 3 --> 2
Listeria	monocytogenes	LL195	GCF_000318055.1_ASM31805v1	GREEN	GS1.0	1	2	3	4	5	6					Valid	--> 1(Ter) <-- 2 <-- 3 <-- 4 <-- 5(Ori) --> 6
Listeria	monocytogenes	Lm_3136	GCF_001483425.1_ASM148342v1	GREEN	GS1.0	1	2	3	4	5	6					Valid	--> 1(Ter) <-- 2 <-- 3 <-- 4 <-- 5(Ori) --> 6
Listeria	monocytogenes	Lm_3163	GCF_001483405.1_ASM148340v1	GREEN	GS1.0	1	2	3	4	5	6					Valid	--> 1(Ter) <-- 6 <-- 5(Ori) --> 4 --> 3 --> 2
Listeria	monocytogenes	Lm_N1546	GCF_001483445.1_ASM148344v1	GREEN	GS1.0	1	2	3	4	5	6					Valid	--> 1(Ter) <-- 2 <-- 3 <-- 4 <-- 5(Ori) --> 6
Listeria	monocytogenes	Lm60	GCF_000746625.1_ASM74662v1	GREEN	GS1.0	1	2	3	4	5	6					Valid	--> 1(Ter) <-- 6 <-- 5(Ori) --> 4 --> 3 --> 2
Listeria	monocytogenes	LM850658	GCF_001188655.1_ASM118865v1	GREEN	GS1.0	1	2	3	4	5	6					Valid	--> 1(Ter) <-- 2 <-- 3 <-- 4 <-- 5(Ori) --> 6
Listeria	monocytogenes	LMJF5203	GCF_003722375.1_ASM372237v1	GREEN	GS1.0	1	2	3	4	5	6					Valid	--> 1(Ter) <-- 2 <-- 3 <-- 4 <-- 5(Ori) --> 6
Listeria	monocytogenes	LMNC088_complete_genome	GCF_900231475.1_LMNC088_complete_genome	GREEN	GS1.0	1	2	3	4	5	6					Valid	--> 1(Ter) <-- 2 <-- 3 <-- 4 <-- 5(Ori) --> 6
Listeria	monocytogenes	M13455	GCF_003390475.1_ASM339047v1	GREEN	GS1.0	1	2	3	4	5	6					Valid	--> 1(Ter) <-- 6 <-- 5(Ori) --> 4 --> 3 --> 2
Listeria	monocytogenes	M7	GCF_000218305.1_ASM21830v1	GREEN	GS1.0	1	2	3	4	5	6					Valid	--> 1(Ter) <-- 2 <-- 3 <-- 4 <-- 5(Ori) --> 6
Listeria	monocytogenes	MF4545	GCF_002848505.1_ASM284850v1	GREEN	GS1.0	1	2	3	4	5	6					Valid	--> 1(Ter) <-- 2 <-- 3 <-- 4 <-- 5(Ori) --> 6
Listeria	monocytogenes	MF4562	GCF_002848425.1_ASM284842v1	GREEN	GS1.0	1	2	3	4	5	6					Valid	--> 1(Ter) <-- 2 <-- 3 <-- 4 <-- 5(Ori) --> 6
Listeria	monocytogenes	MF4624	GCF_002843525.1_ASM284352v1	GREEN	GS1.0	1	2	3	4	5	6					Valid	--> 1(Ter) <-- 2 <-- 3 <-- 4 <-- 5(Ori) --> 6
Listeria	monocytogenes	MF4626	GCF_002831485.1_ASM283148v1	GREEN	GS1.0	1	2	3	4	5	6					Valid	--> 1(Ter) <-- 2 <-- 3 <-- 4 <-- 5(Ori) --> 6
Listeria	monocytogenes	MF4697	GCF_002848465.1_ASM284846v1	GREEN	GS1.0	1	2	3	4	5	6					Valid	--> 1(Ter) <-- 2 <-- 3 <-- 4 <-- 5(Ori) --> 6
Listeria	monocytogenes	MF6172	GCF_002848485.1_ASM284848v1	GREEN	GS1.0	1	2	3	4	5	6					Valid	--> 1(Ter) <-- 2 <-- 3 <-- 4 <-- 5(Ori) --> 6
Listeria	monocytogenes	MOD1_LS152	GCF_002105655.1_ASM210565v1	GREEN	GS1.0	1	2	3	4	5	6					Valid	--> 1(Ter) <-- 2 <-- 3 <-- 4 <-- 5(Ori) --> 6
Listeria	monocytogenes	N1_011A	GCF_000438685.2_ASM43868v2	GREEN	GS1.0	1	2	3	4	5	6					Valid	--> 1(Ter) <-- 2 <-- 3 <-- 4 <-- 5(Ori) --> 6
Listeria	monocytogenes	N16_0044	GCF_004101665.1_ASM410166v1	GREEN	GS1.0	1	2	3	4	5	6					Valid	--> 1(Ter) <-- 2 <-- 3 <-- 4 <-- 5(Ori) --> 6
Listeria	monocytogenes	N2306	GCF_000950775.1_ASM95077v1	GREEN	GS1.0	1	2	3	4	5	6					Valid	--> 1(Ter) <-- 2 <-- 3 <-- 4 <-- 5(Ori) --> 6
Listeria	monocytogenes	NCCP_14714	GCF_004771175.1_ASM477117v1	GREEN	GS1.0	1	2	3	4	5	6					Valid	--> 1(Ter) <-- 2 <-- 3 <-- 4 <-- 5(Ori) --> 6
Listeria	monocytogenes	NCCP_15743	GCF_004771195.1_ASM477119v1	GREEN	GS1.0	1	2	3	4	5	6					Valid	--> 1(Ter) <-- 2 <-- 3 <-- 4 <-- 5(Ori) --> 6
Listeria	monocytogenes	NCTC10357	GCF_900187225.1_51881_G01	GREEN	GS1.0	1	2	3	4	5	6					Valid	--> 1(Ter) <-- 2 <-- 3 <-- 4 <-- 5(Ori) --> 6
Listeria	monocytogenes	NCTC7973	GCF_900637785.1_52592_C02	GREEN	GS1.0	1	2	3	4	5	6					Valid	--> 1(Ter) <-- 2 <-- 3 <-- 4 <-- 5(Ori) --> 6
Listeria	monocytogenes	NE_dc2014	GCF_000600015.1_ASM60001v1	GREEN	GS1.0	1	2	3	4	5	6					Valid	--> 1(Ter) <-- 2 <-- 3 <-- 4 <-- 5(Ori) --> 6
Listeria	monocytogenes	NTSN	GCF_000800335.1_ASM80033v1	GREEN	GS1.0	1	2	3	4	5	6					Valid	--> 1(Ter) <-- 2 <-- 3 <-- 4 <-- 5(Ori) --> 6
Listeria	monocytogenes	PIR00543	GCF_003031935.1_ASM303193v1	GREEN	GS1.0	1	2	3	4	5	6					Valid	--> 1(Ter) <-- 2 <-- 3 <-- 4 <-- 5(Ori) --> 6
Listeria	monocytogenes	PIR00544	GCF_003032055.1_ASM303205v1	GREEN	GS1.0	1	2	3	4	5	6					Valid	--> 1(Ter) <-- 2 <-- 3 <-- 4 <-- 5(Ori) --> 6
Listeria	monocytogenes	PIR00545	GCF_003031975.1_ASM303197v1	GREEN	GS1.0	1	2	3	4	5	6					Valid	--> 1(Ter) <-- 2 <-- 3 <-- 4 <-- 5(Ori) --> 6
Listeria	monocytogenes	PIR00546	GCF_003031915.1_ASM303191v1	GREEN	GS1.0	1	2	3	4	5	6					Valid	--> 1(Ter) <-- 2 <-- 3 <-- 4 <-- 5(Ori) --> 6
Listeria	monocytogenes	PNUSAL000096	GCF_002105695.1_ASM210569v1	GREEN	GS1.0	1	2	3	4	5	6					Valid	--> 1(Ter) <-- 6 <-- 5(Ori) --> 4 --> 3 --> 2
Listeria	monocytogenes	PNUSAL000144	GCF_002105675.1_ASM210567v1	GREEN	GS1.0	1	2	3	4	5	6					Valid	--> 1(Ter) <-- 2 <-- 3 <-- 4 <-- 5(Ori) --> 6
Listeria	monocytogenes	SLCC2372	GCF_000210815.2_ASM21081v2	GREEN	GS1.0	1	2	3	4	5	6					Valid	--> 1(Ter) <-- 2 <-- 3 <-- 4 <-- 5(Ori) --> 6
Listeria	monocytogenes	SLCC2376	GCF_000307065.1_ASM30706v1	GREEN	GS1.0	1	2	3	4	5	6					Valid	--> 1(Ter) <-- 2 <-- 3 <-- 4 <-- 5(Ori) --> 6
Listeria	monocytogenes	SLCC2378	GCF_000307615.1_ASM30761v1	GREEN	GS1.0	1	2	3	4	5	6					Valid	--> 1(Ter) <-- 2 <-- 3 <-- 4 <-- 5(Ori) --> 6
Listeria	monocytogenes	SLCC2479	GCF_000307005.1_ASM30700v1	GREEN	GS1.0	1	2	3	4	5	6					Valid	--> 1(Ter) <-- 2 <-- 3 <-- 4 <-- 5(Ori) --> 6
Listeria	monocytogenes	SLCC2540	GCF_000306905.1_ASM30690v1	GREEN	GS1.0	1	2	3	4	5	6					Valid	--> 1(Ter) <-- 2 <-- 3 <-- 4 <-- 5(Ori) --> 6
Listeria	monocytogenes	SLCC2755	GCF_000197755.2_ASM19775v2	GREEN	GS1.0	1	2	3	4	5	6					Valid	--> 1(Ter) <-- 2 <-- 3 <-- 4 <-- 5(Ori) --> 6
Listeria	monocytogenes	SLCC5850	GCF_000307045.1_ASM30704v1	GREEN	GS1.0	1	2	3	4	5	6					Valid	--> 1(Ter) <-- 2 <-- 3 <-- 4 <-- 5(Ori) --> 6
Listeria	monocytogenes	SLCC7179	GCF_000306985.1_ASM30698v1	GREEN	GS1.0	1	2	3	4	5	6					Valid	--> 1(Ter) <-- 2 <-- 3 <-- 4 <-- 5(Ori) --> 6
Listeria	monocytogenes	WSLC_1018	GCF_001454845.1_ASM145484v1	GREEN	GS1.0	1	2	3	4	5	6					Valid	--> 1(Ter) <-- 2 <-- 3 <-- 4 <-- 5(Ori) --> 6
Listeria	monocytogenes	WSLC_1020	GCF_001454885.1_ASM145488v1	GREEN	GS1.0	1	2	3	4	5	6					Valid	--> 1(Ter) <-- 2 <-- 3 <-- 4 <-- 5(Ori) --> 6
Listeria	monocytogenes	WSLC_1033	GCF_001454905.1_ASM145490v1	GREEN	GS1.0	1	2	3	4	5	6					Valid	--> 1(Ter) <-- 2 <-- 3 <-- 4 <-- 5(Ori) --> 6
Listeria	monocytogenes	WSLC_1047	GCF_001454925.1_ASM145492v1	GREEN	GS1.0	1	2	3	4	5	6					Valid	--> 1(Ter) <-- 6 <-- 5(Ori) --> 4 --> 3 --> 2
Listeria	monocytogenes	WSLC1001	GCF_000568475.1_ASM56847v1	GREEN	GS1.0	1	2	3	4	5	6					Valid	--> 1(Ter) <-- 2 <-- 3 <-- 4 <-- 5(Ori) --> 6
Listeria	monocytogenes	WSLC1042	GCF_000568935.1_ASM56893v1	GREEN	GS1.0	1	2	3	4	5	6					Valid	--> 1(Ter) <-- 2 <-- 3 <-- 4 <-- 5(Ori) --> 6
Listeria	monocytogenes	J1926	GCF_000438745.2_ASM43874v2	GREEN	GS3.33	1'	6'	2	3	4	5					Valid	--> 1'(Ter) <-- 5(Ori) --> 4 --> 3 --> 2 --> 6'
Listeria	monocytogenes	L2074	GCF_001027065.1_ASM102706v1	GREEN	GS3.33	1'	6'	2	3	4	5					Valid	--> 1'(Ter) <-- 6' <-- 2 <-- 3 <-- 4 <-- 5(Ori)
Listeria	monocytogenes	L2626	GCF_001027245.1_ASM102724v1	GREEN	GS3.33	1'	6'	2	3	4	5					Valid	--> 1'(Ter) <-- 6' <-- 2 <-- 3 <-- 4 <-- 5(Ori)
Listeria	monocytogenes	R2_502	GCF_000438585.1_ASM43858v1	GREEN	GS5.35	1'	6'	3	4	5	2'					Valid	--> 1'(Ter) <-- 6' <-- 3 <-- 4 <-- 5(Ori) --> 2'
Listeria	monocytogenes	CIIMS_NV_3	GCF_003409075.1_ASM340907v1	RED	GS0.0	1										Invalid	<-- 1(Ter)
Listeria	monocytogenes	J2_064	GCF_000438625.1_ASM43862v1	RED	GS0.0	1	2	3	4	5						Invalid	--> 1(Ter) <-- 2 <-- 3 --> 4 <-- 5(Ori)
Listeria	monocytogenes	NCTC7974	GCF_900637775.1_52592_D02	RED	GS0.4	2'	4	2'	?							Invalid	--> 2' <-- 4 <-- 2' --> ?
Listeria	monocytogenes	6179	GCF_000577745.1_6179_18022011	RED	GS0.8	4'	1	2	3							Invalid	--> 4' --> 1(Ter) <-- 2 <-- 3
Listeria	monocytogenes	CFSAN006122	GCF_000681515.1_ASM68151v1	RED	GS1.0	1	2	3	4	5	6					Invalid	--> 1(Ter) --> 6 <-- 5(Ori) --> 4 --> 3 --> 2
Pseudomonas	aeruginosa	NCGM_1900	GCF_000829275.1_ASM82927v1	AMBER	GS0.1	1'	3	4	1							Valid	<-- 1(Ter) <-- 3 <-- 4(Ori) --> 1(Ter)
Pseudomonas	aeruginosa	AR444	GCF_003073615.1_ASM307361v1	AMBER	GS0.10	1	4'	4	2'							Valid	--> 1(Ter) <-- 4(Ori) --> 4(Ori) --> 2'
Pseudomonas	aeruginosa	B41226	GCF_003950235.1_ASM395023v1	AMBER	GS0.10	1	4'	4	2'							Valid	--> 1(Ter) <-- 4(Ori) --> 4(Ori) --> 2'
Pseudomonas	aeruginosa	FDAARGOS_501	GCF_003812905.1_ASM381290v1	AMBER	GS0.17	1'	2	4'	4'							Valid	--> 1'(Ter) <-- 2 <-- 4'(Ori) --> 4'(Ori)
Pseudomonas	aeruginosa	SP4371	GCF_003950255.1_ASM395025v1	AMBER	GS0.9	1'	2	4'	4							Valid	--> 1'(Ter) <-- 2 <-- 4(Ori) --> 4(Ori)
Pseudomonas	aeruginosa	SP4527	GCF_003991465.1_ASM399146v1	AMBER	GS0.9	1'	2	4'	4							Valid	--> 1'(Ter) <-- 2 <-- 4(Ori) --> 4(Ori)
Pseudomonas	aeruginosa	NCTC10728	GCF_900637045.1_46837_C02	AMBER	GS1.10	1	4'	3	2'							Valid	--> 1(Ter) <-- 2' <-- 3 <-- 4'(Ori)
Pseudomonas	aeruginosa	FRD1	GCF_000829885.1_ASM82988v1	GREEN	GS1.9	1'	2	3	4'							Valid	--> 1'(Ter) <-- 4'(Ori) --> 3 --> 2
Pseudomonas	aeruginosa	JB2	GCF_003060845.1_ASM306084v1	GREEN	GS1.9	1'	2	3	4'							Valid	--> 1'(Ter) <-- 4'(Ori) --> 3 --> 2
Pseudomonas	aeruginosa	Pa1207	GCF_002208645.1_ASM220864v1	GREEN	GS1.9	1'	2	3	4'							Valid	--> 1'(Ter) <-- 4'(Ori) --> 3 --> 2
Pseudomonas	aeruginosa	Pa1242	GCF_002205375.1_ASM220537v1	GREEN	GS1.9	1'	2	3	4'							Valid	--> 1'(Ter) <-- 4'(Ori) --> 3 --> 2
Pseudomonas	aeruginosa	paerg000	GCF_900618245.1_paerg000	GREEN	GS1.9	1'	2	3	4'							Valid	--> 1'(Ter) <-- 4'(Ori) --> 3 --> 2
Pseudomonas	aeruginosa	AR_460	GCF_003288335.1_ASM328833v1	GREEN	GS2.11	1'	3	4'	2'							Valid	--> 1'(Ter) <-- 3 <-- 4'(Ori) --> 2'
Pseudomonas	aeruginosa	AR_458	GCF_003288435.1_ASM328843v1	GREEN	GS1.0	1	2	3	4							Valid	--> 1(Ter) <-- 4(Ori) --> 3 --> 2
Pseudomonas	aeruginosa	DN1	GCF_001722005.2_ASM172200v2	GREEN	GS1.0	1	2	3	4							Valid	--> 1(Ter) <-- 2 <-- 3 <-- 4(Ori)
Pseudomonas	aeruginosa	E80	GCF_004291075.1_ASM429107v1	GREEN	GS1.0	1	2	3	4							Valid	--> 1(Ter) <-- 2 <-- 3 <-- 4(Ori)
Pseudomonas	aeruginosa	FDAARGOS_532	GCF_003812165.1_ASM381216v1	GREEN	GS1.0	1	2	3	4							Valid	--> 1(Ter) <-- 2 <-- 3 <-- 4(Ori)
Pseudomonas	aeruginosa	Ocean_1155	GCF_002237405.1_ASM223740v1	GREEN	GS1.0	1	2	3	4							Valid	--> 1(Ter) <-- 2 <-- 3 <-- 4(Ori)
Pseudomonas	aeruginosa	PA1R	GCF_000496645.1_ASM49664v1	GREEN	GS1.0	1	2	3	4							Valid	--> 1(Ter) <-- 2 <-- 3 <-- 4(Ori)
Pseudomonas	aeruginosa	PAO1	GCF_000006765.1_ASM676v1	GREEN	GS1.0	1	2	3	4							Valid	--> 1(Ter) <-- 2 <-- 3 <-- 4(Ori)
Pseudomonas	aeruginosa	RP73	GCF_000414035.1_ASM41403v1	GREEN	GS1.0	1	2	3	4							Valid	--> 1(Ter) <-- 2 <-- 3 <-- 4(Ori)
Pseudomonas	aeruginosa	W36662	GCF_001516185.2_ASM151618v2	GREEN	GS1.0	1	2	3	4							Valid	--> 1(Ter) <-- 2 <-- 3 <-- 4(Ori)
Pseudomonas	aeruginosa	1	GCF_900497025.1_ASM90049702v1	GREEN	GS1.1	1'	2	3	4							Valid	--> 1'(Ter) <-- 2 <-- 3 <-- 4(Ori)
Pseudomonas	aeruginosa	97	GCF_002411865.3_ASM241186v3	GREEN	GS1.1	1'	2	3	4							Valid	--> 1'(Ter) <-- 2 <-- 3 <-- 4(Ori)
Pseudomonas	aeruginosa	268	GCF_003641125.1_ASM364112v1	GREEN	GS1.1	1'	2	3	4							Valid	--> 1'(Ter) <-- 2 <-- 3 <-- 4(Ori)
Pseudomonas	aeruginosa	8380	GCF_001548135.1_ASM154813v1	GREEN	GS1.1	1'	2	3	4							Valid	--> 1'(Ter) <-- 2 <-- 3 <-- 4(Ori)
Pseudomonas	aeruginosa	12939	GCF_002753655.1_ASM275365v1	GREEN	GS1.1	1'	2	3	4							Valid	--> 1'(Ter) <-- 2 <-- 3 <-- 4(Ori)
Pseudomonas	aeruginosa	12_4_4_59_	GCF_001482325.1_ASM148232v1	GREEN	GS1.1	1'	2	3	4							Valid	--> 1'(Ter) <-- 2 <-- 3 <-- 4(Ori)
Pseudomonas	aeruginosa	1334_14	GCF_004193735.1_ASM419373v1	GREEN	GS1.1	1'	2	3	4							Valid	--> 1'(Ter) <-- 4(Ori) --> 3 --> 2
Pseudomonas	aeruginosa	24Pae112	GCF_003433235.1_ASM343323v1	GREEN	GS1.1	1'	2	3	4							Valid	--> 1'(Ter) <-- 2 <-- 3 <-- 4(Ori)
Pseudomonas	aeruginosa	AES1R	GCF_004355145.1_ASM435514v1	GREEN	GS1.1	1'	2	3	4							Valid	--> 1'(Ter) <-- 2 <-- 3 <-- 4(Ori)
Pseudomonas	aeruginosa	AR_0095	GCF_002997005.1_ASM299700v1	GREEN	GS1.1	1'	2	3	4							Valid	--> 1'(Ter) <-- 4(Ori) --> 3 --> 2
Pseudomonas	aeruginosa	AR_0111	GCF_003571805.1_ASM357180v1	GREEN	GS1.1	1'	2	3	4							Valid	--> 1'(Ter) <-- 2 <-- 3 <-- 4(Ori)
Pseudomonas	aeruginosa	AR_0230	GCF_002968695.1_ASM296869v1	GREEN	GS1.1	1'	2	3	4							Valid	--> 1'(Ter) <-- 2 <-- 3 <-- 4(Ori)
Pseudomonas	aeruginosa	AR_0353	GCF_002968655.1_ASM296865v1	GREEN	GS1.1	1'	2	3	4							Valid	--> 1'(Ter) <-- 4(Ori) --> 3 --> 2
Pseudomonas	aeruginosa	AR_0354	GCF_002968585.1_ASM296858v1	GREEN	GS1.1	1'	2	3	4							Valid	--> 1'(Ter) <-- 2 <-- 3 <-- 4(Ori)
Pseudomonas	aeruginosa	AR_0356	GCF_002968755.1_ASM296875v1	GREEN	GS1.1	1'	2	3	4							Valid	--> 1'(Ter) <-- 2 <-- 3 <-- 4(Ori)
Pseudomonas	aeruginosa	AR_0357	GCF_002968955.1_ASM296895v1	GREEN	GS1.1	1'	2	3	4							Valid	--> 1'(Ter) <-- 4(Ori) --> 3 --> 2
Pseudomonas	aeruginosa	AR_0360	GCF_002968515.1_ASM296851v1	GREEN	GS1.1	1'	2	3	4							Valid	--> 1'(Ter) <-- 2 <-- 3 <-- 4(Ori)
Pseudomonas	aeruginosa	AR_0446	GCF_003193645.1_ASM319364v1	GREEN	GS1.1	1'	2	3	4							Valid	--> 1'(Ter) <-- 2 <-- 3 <-- 4(Ori)
Pseudomonas	aeruginosa	AR_455	GCF_003288355.1_ASM328835v1	GREEN	GS1.1	1'	2	3	4							Valid	--> 1'(Ter) <-- 2 <-- 3 <-- 4(Ori)
Pseudomonas	aeruginosa	AR439	GCF_003073895.1_ASM307389v1	GREEN	GS1.1	1'	2	3	4							Valid	--> 1'(Ter) <-- 4(Ori) --> 3 --> 2
Pseudomonas	aeruginosa	AR441	GCF_003073695.1_ASM307369v1	GREEN	GS1.1	1'	2	3	4							Valid	--> 1'(Ter) <-- 2 <-- 3 <-- 4(Ori)
Pseudomonas	aeruginosa	AR442	GCF_003073795.1_ASM307379v1	GREEN	GS1.1	1'	2	3	4							Valid	--> 1'(Ter) <-- 2 <-- 3 <-- 4(Ori)
Pseudomonas	aeruginosa	AR445	GCF_003073735.1_ASM307373v1	GREEN	GS1.1	1'	2	3	4							Valid	--> 1'(Ter) <-- 2 <-- 3 <-- 4(Ori)
Pseudomonas	aeruginosa	ATCC_15692	GCF_001729505.1_ASM172950v1	GREEN	GS1.1	1'	2	3	4							Valid	--> 1'(Ter) <-- 2 <-- 3 <-- 4(Ori)
Pseudomonas	aeruginosa	ATCC_27853	GCF_001618925.1_ASM161892v1	GREEN	GS1.1	1'	2	3	4							Valid	--> 1'(Ter) <-- 2 <-- 3 <-- 4(Ori)
Pseudomonas	aeruginosa	ATCC_27853	GCF_001687285.1_ASM168728v1	GREEN	GS1.1	1'	2	3	4							Valid	--> 1'(Ter) <-- 2 <-- 3 <-- 4(Ori)
Pseudomonas	aeruginosa	B10W	GCF_001874465.1_ASM187446v1	GREEN	GS1.1	1'	2	3	4							Valid	--> 1'(Ter) <-- 2 <-- 3 <-- 4(Ori)
Pseudomonas	aeruginosa	B136_33	GCF_000359505.1_ASM35950v1	GREEN	GS1.1	1'	2	3	4							Valid	--> 1'(Ter) <-- 2 <-- 3 <-- 4(Ori)
Pseudomonas	aeruginosa	B17932	GCF_003952325.1_ASM395232v1	GREEN	GS1.1	1'	2	3	4							Valid	--> 1'(Ter) <-- 4(Ori) --> 3 --> 2
Pseudomonas	aeruginosa	BAMCPA07_48	GCF_001632245.1_ASM163224v1	GREEN	GS1.1	1'	2	3	4							Valid	--> 1'(Ter) <-- 2 <-- 3 <-- 4(Ori)
Pseudomonas	aeruginosa	Carb01_63	GCF_000981825.1_ASM98182v1	GREEN	GS1.1	1'	2	3	4							Valid	--> 1'(Ter) <-- 2 <-- 3 <-- 4(Ori)
Pseudomonas	aeruginosa	CCUG_70744	GCF_003194245.1_ASM319424v1	GREEN	GS1.1	1'	2	3	4							Valid	--> 1'(Ter) <-- 2 <-- 3 <-- 4(Ori)
Pseudomonas	aeruginosa	CR1	GCF_003025345.2_ASM302534v2	GREEN	GS1.1	1'	2	3	4							Valid	--> 1'(Ter) <-- 2 <-- 3 <-- 4(Ori)
Pseudomonas	aeruginosa	DHS01	GCF_000496455.2_ASM49645v2	GREEN	GS1.1	1'	2	3	4							Valid	--> 1'(Ter) <-- 2 <-- 3 <-- 4(Ori)
Pseudomonas	aeruginosa	DK1_substr__NH57388A	GCF_900069025.1_ASM90006902v1	GREEN	GS1.1	1'	2	3	4							Valid	--> 1'(Ter) <-- 2 <-- 3 <-- 4(Ori)
Pseudomonas	aeruginosa	DK2	GCF_000271365.1_ASM27136v1	GREEN	GS1.1	1'	2	3	4							Valid	--> 1'(Ter) <-- 2 <-- 3 <-- 4(Ori)
Pseudomonas	aeruginosa	DSM_50071	GCF_001045685.1_ASM104568v1	GREEN	GS1.1	1'	2	3	4							Valid	--> 1'(Ter) <-- 2 <-- 3 <-- 4(Ori)
Pseudomonas	aeruginosa	E6130952	GCF_002085755.1_ASM208575v1	GREEN	GS1.1	1'	2	3	4							Valid	--> 1'(Ter) <-- 2 <-- 3 <-- 4(Ori)
Pseudomonas	aeruginosa	early_isolate_NN2__clone_C_	GCF_900185255.1_NN2	GREEN	GS1.1	1'	2	3	4							Valid	--> 1'(Ter) <-- 2 <-- 3 <-- 4(Ori)
Pseudomonas	aeruginosa	F22031	GCF_000816985.1_ASM81698v1	GREEN	GS1.1	1'	2	3	4							Valid	--> 1'(Ter) <-- 2 <-- 3 <-- 4(Ori)
Pseudomonas	aeruginosa	F23197	GCF_001516245.2_ASM151624v2	GREEN	GS1.1	1'	2	3	4							Valid	--> 1'(Ter) <-- 2 <-- 3 <-- 4(Ori)
Pseudomonas	aeruginosa	F30658	GCF_001516265.1_ASM151626v1	GREEN	GS1.1	1'	2	3	4							Valid	--> 1'(Ter) <-- 2 <-- 3 <-- 4(Ori)
Pseudomonas	aeruginosa	F5677	GCF_002946935.1_ASM294693v1	GREEN	GS1.1	1'	2	3	4							Valid	--> 1'(Ter) <-- 2 <-- 3 <-- 4(Ori)
Pseudomonas	aeruginosa	F63912	GCF_001594325.2_ASM159432v2	GREEN	GS1.1	1'	2	3	4							Valid	--> 1'(Ter) <-- 2 <-- 3 <-- 4(Ori)
Pseudomonas	aeruginosa	F9670	GCF_001542835.1_ASM154283v1	GREEN	GS1.1	1'	2	3	4							Valid	--> 1'(Ter) <-- 4(Ori) --> 3 --> 2
Pseudomonas	aeruginosa	F9676	GCF_001077475.1_ASM107747v1	GREEN	GS1.1	1'	2	3	4							Valid	--> 1'(Ter) <-- 4(Ori) --> 3 --> 2
Pseudomonas	aeruginosa	FA_HZ1	GCF_001750705.1_ASM175070v1	GREEN	GS1.1	1'	2	3	4							Valid	--> 1'(Ter) <-- 2 <-- 3 <-- 4(Ori)
Pseudomonas	aeruginosa	FDAARGOS_505	GCF_003813005.1_ASM381300v1	GREEN	GS1.1	1'	2	3	4							Valid	--> 1'(Ter) <-- 2 <-- 3 <-- 4(Ori)
Pseudomonas	aeruginosa	FDAARGOS_570	GCF_003813025.1_ASM381302v1	GREEN	GS1.1	1'	2	3	4							Valid	--> 1'(Ter) <-- 4(Ori) --> 3 --> 2
Pseudomonas	aeruginosa	FDAARGOS_571	GCF_003812885.1_ASM381288v1	GREEN	GS1.1	1'	2	3	4							Valid	--> 1'(Ter) <-- 2 <-- 3 <-- 4(Ori)
Pseudomonas	aeruginosa	GIMC5015_PAKB6	GCF_003957825.1_ASM395782v1	GREEN	GS1.1	1'	2	3	4							Valid	--> 1'(Ter) <-- 2 <-- 3 <-- 4(Ori)
Pseudomonas	aeruginosa	H25883	GCF_003798125.1_ASM379812v1	GREEN	GS1.1	1'	2	3	4							Valid	--> 1'(Ter) <-- 2 <-- 3 <-- 4(Ori)
Pseudomonas	aeruginosa	H26023	GCF_003798145.1_ASM379814v1	GREEN	GS1.1	1'	2	3	4							Valid	--> 1'(Ter) <-- 2 <-- 3 <-- 4(Ori)
Pseudomonas	aeruginosa	H26027	GCF_003798105.1_ASM379810v1	GREEN	GS1.1	1'	2	3	4							Valid	--> 1'(Ter) <-- 2 <-- 3 <-- 4(Ori)
Pseudomonas	aeruginosa	H27930	GCF_001516325.2_ASM151632v2	GREEN	GS1.1	1'	2	3	4							Valid	--> 1'(Ter) <-- 2 <-- 3 <-- 4(Ori)
Pseudomonas	aeruginosa	H47921	GCF_001516345.1_ASM151634v1	GREEN	GS1.1	1'	2	3	4							Valid	--> 1'(Ter) <-- 4(Ori) --> 3 --> 2
Pseudomonas	aeruginosa	H5708	GCF_001516305.2_ASM151630v2	GREEN	GS1.1	1'	2	3	4							Valid	--> 1'(Ter) <-- 2 <-- 3 <-- 4(Ori)
Pseudomonas	aeruginosa	HS9	GCF_003319235.1_ASM331923v1	GREEN	GS1.1	1'	2	3	4							Valid	--> 1'(Ter) <-- 4(Ori) --> 3 --> 2
Pseudomonas	aeruginosa	IMP_13	GCF_003950015.1_ASM395001v1	GREEN	GS1.1	1'	2	3	4							Valid	--> 1'(Ter) <-- 2 <-- 3 <-- 4(Ori)
Pseudomonas	aeruginosa	IOMTU_133	GCF_001548335.1_ASM154833v1	GREEN	GS1.1	1'	2	3	4							Valid	--> 1'(Ter) <-- 2 <-- 3 <-- 4(Ori)
Pseudomonas	aeruginosa	K34_7	GCF_003206535.1_ASM320653v1	GREEN	GS1.1	1'	2	3	4							Valid	--> 1'(Ter) <-- 2 <-- 3 <-- 4(Ori)
Pseudomonas	aeruginosa	L10	GCF_002223805.1_ASM222380v1	GREEN	GS1.1	1'	2	3	4							Valid	--> 1'(Ter) <-- 2 <-- 3 <-- 4(Ori)
Pseudomonas	aeruginosa	LES431	GCF_000508765.1_ASM50876v1	GREEN	GS1.1	1'	2	3	4							Valid	--> 1'(Ter) <-- 2 <-- 3 <-- 4(Ori)
Pseudomonas	aeruginosa	LESB58	GCF_000026645.1_ASM2664v1	GREEN	GS1.1	1'	2	3	4							Valid	--> 1'(Ter) <-- 2 <-- 3 <-- 4(Ori)
Pseudomonas	aeruginosa	LW	GCF_004010895.1_ASM401089v1	GREEN	GS1.1	1'	2	3	4							Valid	--> 1'(Ter) <-- 2 <-- 3 <-- 4(Ori)
Pseudomonas	aeruginosa	M18	GCF_000226155.1_ASM22615v1	GREEN	GS1.1	1'	2	3	4							Valid	--> 1'(Ter) <-- 2 <-- 3 <-- 4(Ori)
Pseudomonas	aeruginosa	MRSN12280	GCF_003028335.1_ASM302833v1	GREEN	GS1.1	1'	2	3	4							Valid	--> 1'(Ter) <-- 2 <-- 3 <-- 4(Ori)
Pseudomonas	aeruginosa	MTB_1	GCF_000504045.1_ASM50404v1	GREEN	GS1.1	1'	2	3	4							Valid	--> 1'(Ter) <-- 2 <-- 3 <-- 4(Ori)
Pseudomonas	aeruginosa	N15_01092	GCF_003571505.1_ASM357150v1	GREEN	GS1.1	1'	2	3	4							Valid	--> 1'(Ter) <-- 4(Ori) --> 3 --> 2
Pseudomonas	aeruginosa	N17_1	GCF_001606045.1_ASM160604v1	GREEN	GS1.1	1'	2	3	4							Valid	--> 1'(Ter) <-- 2 <-- 3 <-- 4(Ori)
Pseudomonas	aeruginosa	NCGM_1984	GCF_000829255.1_ASM82925v1	GREEN	GS1.1	1'	2	3	4							Valid	--> 1'(Ter) <-- 2 <-- 3 <-- 4(Ori)
Pseudomonas	aeruginosa	NCGM257	GCF_001547955.1_ASM154795v1	GREEN	GS1.1	1'	2	3	4							Valid	--> 1'(Ter) <-- 2 <-- 3 <-- 4(Ori)
Pseudomonas	aeruginosa	NCTC10332	GCF_001457615.1_NCTC10332	GREEN	GS1.1	1'	2	3	4							Valid	--> 1'(Ter) <-- 2 <-- 3 <-- 4(Ori)
Pseudomonas	aeruginosa	NCTC11445	GCF_900636735.1_43941_C01	GREEN	GS1.1	1'	2	3	4							Valid	--> 1'(Ter) <-- 4(Ori) --> 3 --> 2
Pseudomonas	aeruginosa	NCTC12903	GCF_900636755.1_43941_E01	GREEN	GS1.1	1'	2	3	4							Valid	--> 1'(Ter) <-- 2 <-- 3 <-- 4(Ori)
Pseudomonas	aeruginosa	NCTC13359	GCF_901472545.1_36340_E01	GREEN	GS1.1	1'	2	3	4							Valid	--> 1'(Ter) <-- 2 <-- 3 <-- 4(Ori)
Pseudomonas	aeruginosa	NCTC13618	GCF_901472595.1_36340_C01	GREEN	GS1.1	1'	2	3	4							Valid	--> 1'(Ter) <-- 2 <-- 3 <-- 4(Ori)
Pseudomonas	aeruginosa	NCTC13715	GCF_900636975.1_45813_F01	GREEN	GS1.1	1'	2	3	4							Valid	--> 1'(Ter) <-- 2 <-- 3 <-- 4(Ori)
Pseudomonas	aeruginosa	Ocean_1175	GCF_002237425.1_ASM223742v1	GREEN	GS1.1	1'	2	3	4							Valid	--> 1'(Ter) <-- 4(Ori) --> 3 --> 2
Pseudomonas	aeruginosa	PA_150577	GCF_002442855.1_ASM244285v1	GREEN	GS1.1	1'	2	3	4							Valid	--> 1'(Ter) <-- 2 <-- 3 <-- 4(Ori)
Pseudomonas	aeruginosa	PA_154197	GCF_002075065.1_ASM207506v1	GREEN	GS1.1	1'	2	3	4							Valid	--> 1'(Ter) <-- 2 <-- 3 <-- 4(Ori)
Pseudomonas	aeruginosa	PA_D1	GCF_001721745.1_ASM172174v1	GREEN	GS1.1	1'	2	3	4							Valid	--> 1'(Ter) <-- 2 <-- 3 <-- 4(Ori)
Pseudomonas	aeruginosa	PA_D16	GCF_001721805.1_ASM172180v1	GREEN	GS1.1	1'	2	3	4							Valid	--> 1'(Ter) <-- 2 <-- 3 <-- 4(Ori)
Pseudomonas	aeruginosa	PA_D2	GCF_001721765.1_ASM172176v1	GREEN	GS1.1	1'	2	3	4							Valid	--> 1'(Ter) <-- 2 <-- 3 <-- 4(Ori)
Pseudomonas	aeruginosa	PA_D21	GCF_001722045.1_ASM172204v1	GREEN	GS1.1	1'	2	3	4							Valid	--> 1'(Ter) <-- 2 <-- 3 <-- 4(Ori)
Pseudomonas	aeruginosa	PA_D22	GCF_001721825.1_ASM172182v1	GREEN	GS1.1	1'	2	3	4							Valid	--> 1'(Ter) <-- 2 <-- 3 <-- 4(Ori)
Pseudomonas	aeruginosa	PA_D25	GCF_001721845.1_ASM172184v1	GREEN	GS1.1	1'	2	3	4							Valid	--> 1'(Ter) <-- 2 <-- 3 <-- 4(Ori)
Pseudomonas	aeruginosa	PA_D5	GCF_001722025.1_ASM172202v1	GREEN	GS1.1	1'	2	3	4							Valid	--> 1'(Ter) <-- 2 <-- 3 <-- 4(Ori)
Pseudomonas	aeruginosa	PA_D9	GCF_001721785.1_ASM172178v1	GREEN	GS1.1	1'	2	3	4							Valid	--> 1'(Ter) <-- 2 <-- 3 <-- 4(Ori)
Pseudomonas	aeruginosa	PA1	GCF_000496605.2_ASM49660v2	GREEN	GS1.1	1'	2	3	4							Valid	--> 1'(Ter) <-- 2 <-- 3 <-- 4(Ori)
Pseudomonas	aeruginosa	PA1088	GCF_001792835.1_ASM179283v1	GREEN	GS1.1	1'	2	3	4							Valid	--> 1'(Ter) <-- 2 <-- 3 <-- 4(Ori)
Pseudomonas	aeruginosa	PA11803	GCF_001792875.1_ASM179287v1	GREEN	GS1.1	1'	2	3	4							Valid	--> 1'(Ter) <-- 2 <-- 3 <-- 4(Ori)
Pseudomonas	aeruginosa	PA121617	GCF_001679685.1_ASM167968v1	GREEN	GS1.1	1'	2	3	4							Valid	--> 1'(Ter) <-- 2 <-- 3 <-- 4(Ori)
Pseudomonas	aeruginosa	Pa124	GCF_002192475.1_ASM219247v1	GREEN	GS1.1	1'	2	3	4							Valid	--> 1'(Ter) <-- 2 <-- 3 <-- 4(Ori)
Pseudomonas	aeruginosa	Pa127	GCF_002205355.1_ASM220535v1	GREEN	GS1.1	1'	2	3	4							Valid	--> 1'(Ter) <-- 2 <-- 3 <-- 4(Ori)
Pseudomonas	aeruginosa	PA14Or_reads	GCF_900095805.1_PA14Or	GREEN	GS1.1	1'	2	3	4							Valid	--> 1'(Ter) <-- 2 <-- 3 <-- 4(Ori)
Pseudomonas	aeruginosa	PA1RG	GCF_001293085.1_ASM129308v1	GREEN	GS1.1	1'	2	3	4							Valid	--> 1'(Ter) <-- 2 <-- 3 <-- 4(Ori)
Pseudomonas	aeruginosa	PA298	GCF_005305005.1_ASM530500v1	GREEN	GS1.1	1'	2	3	4							Valid	--> 1'(Ter) <-- 2 <-- 3 <-- 4(Ori)
Pseudomonas	aeruginosa	PA34	GCF_003332705.2_ASM333270v2	GREEN	GS1.1	1'	2	3	4							Valid	--> 1'(Ter) <-- 2 <-- 3 <-- 4(Ori)
Pseudomonas	aeruginosa	Pa58	GCF_002192495.1_ASM219249v1	GREEN	GS1.1	1'	2	3	4							Valid	--> 1'(Ter) <-- 2 <-- 3 <-- 4(Ori)
Pseudomonas	aeruginosa	PA7	GCF_000017205.1_ASM1720v1	GREEN	GS1.1	1'	2	3	4							Valid	--> 1'(Ter) <-- 2 <-- 3 <-- 4(Ori)
Pseudomonas	aeruginosa	PA7790	GCF_001870265.1_ASM187026v1	GREEN	GS1.1	1'	2	3	4							Valid	--> 1'(Ter) <-- 2 <-- 3 <-- 4(Ori)
Pseudomonas	aeruginosa	PA8281	GCF_001792855.1_ASM179285v1	GREEN	GS1.1	1'	2	3	4							Valid	--> 1'(Ter) <-- 2 <-- 3 <-- 4(Ori)
Pseudomonas	aeruginosa	PA83	GCF_002215345.1_ASM221534v1	GREEN	GS1.1	1'	2	3	4							Valid	--> 1'(Ter) <-- 2 <-- 3 <-- 4(Ori)
Pseudomonas	aeruginosa	Pa84	GCF_002205335.1_ASM220533v1	GREEN	GS1.1	1'	2	3	4							Valid	--> 1'(Ter) <-- 2 <-- 3 <-- 4(Ori)
Pseudomonas	aeruginosa	PABL012	GCF_003429185.1_ASM342918v1	GREEN	GS1.1	1'	2	3	4							Valid	--> 1'(Ter) <-- 2 <-- 3 <-- 4(Ori)
Pseudomonas	aeruginosa	PABL017	GCF_003429205.1_ASM342920v1	GREEN	GS1.1	1'	2	3	4							Valid	--> 1'(Ter) <-- 2 <-- 3 <-- 4(Ori)
Pseudomonas	aeruginosa	PABL048	GCF_003411785.2_ASM341178v2	GREEN	GS1.1	1'	2	3	4							Valid	--> 1'(Ter) <-- 2 <-- 3 <-- 4(Ori)
Pseudomonas	aeruginosa	PAER4_119	GCF_001879525.1_ASM187952v1	GREEN	GS1.1	1'	2	3	4							Valid	--> 1'(Ter) <-- 2 <-- 3 <-- 4(Ori)
Pseudomonas	aeruginosa	paerg002	GCF_900618255.1_paerg002	GREEN	GS1.1	1'	2	3	4							Valid	--> 1'(Ter) <-- 2 <-- 3 <-- 4(Ori)
Pseudomonas	aeruginosa	paerg003	GCF_900618275.1_paerg003	GREEN	GS1.1	1'	2	3	4							Valid	--> 1'(Ter) <-- 2 <-- 3 <-- 4(Ori)
Pseudomonas	aeruginosa	paerg004	GCF_900618265.1_paerg004	GREEN	GS1.1	1'	2	3	4							Valid	--> 1'(Ter) <-- 2 <-- 3 <-- 4(Ori)
Pseudomonas	aeruginosa	paerg005	GCF_900618285.1_paerg005	GREEN	GS1.1	1'	2	3	4							Valid	--> 1'(Ter) <-- 2 <-- 3 <-- 4(Ori)
Pseudomonas	aeruginosa	paerg009	GCF_900618305.1_paerg009	GREEN	GS1.1	1'	2	3	4							Valid	--> 1'(Ter) <-- 2 <-- 3 <-- 4(Ori)
Pseudomonas	aeruginosa	paerg010	GCF_900618315.1_paerg010	GREEN	GS1.1	1'	2	3	4							Valid	--> 1'(Ter) <-- 2 <-- 3 <-- 4(Ori)
Pseudomonas	aeruginosa	paerg011	GCF_900618325.1_paerg011	GREEN	GS1.1	1'	2	3	4							Valid	--> 1'(Ter) <-- 2 <-- 3 <-- 4(Ori)
Pseudomonas	aeruginosa	paerg012	GCF_900618335.1_paerg012	GREEN	GS1.1	1'	2	3	4							Valid	--> 1'(Ter) <-- 2 <-- 3 <-- 4(Ori)
Pseudomonas	aeruginosa	PAO1_Orsay	GCF_900070375.1_PAO1OR	GREEN	GS1.1	1'	2	3	4							Valid	--> 1'(Ter) <-- 2 <-- 3 <-- 4(Ori)
Pseudomonas	aeruginosa	PAO1161	GCF_004102665.1_ASM410266v1	GREEN	GS1.1	1'	2	3	4							Valid	--> 1'(Ter) <-- 2 <-- 3 <-- 4(Ori)
Pseudomonas	aeruginosa	PASGNDM345	GCF_002104615.1_ASM210461v1	GREEN	GS1.1	1'	2	3	4							Valid	--> 1'(Ter) <-- 2 <-- 3 <-- 4(Ori)
Pseudomonas	aeruginosa	PASGNDM699	GCF_002104595.1_ASM210459v1	GREEN	GS1.1	1'	2	3	4							Valid	--> 1'(Ter) <-- 2 <-- 3 <-- 4(Ori)
Pseudomonas	aeruginosa	PB350	GCF_002812905.1_ASM281290v1	GREEN	GS1.1	1'	2	3	4							Valid	--> 1'(Ter) <-- 2 <-- 3 <-- 4(Ori)
Pseudomonas	aeruginosa	PB353	GCF_002812865.1_ASM281286v1	GREEN	GS1.1	1'	2	3	4							Valid	--> 1'(Ter) <-- 2 <-- 3 <-- 4(Ori)
Pseudomonas	aeruginosa	PB354	GCF_002812885.1_ASM281288v1	GREEN	GS1.1	1'	2	3	4							Valid	--> 1'(Ter) <-- 2 <-- 3 <-- 4(Ori)
Pseudomonas	aeruginosa	PB367	GCF_002812925.1_ASM281292v1	GREEN	GS1.1	1'	2	3	4							Valid	--> 1'(Ter) <-- 2 <-- 3 <-- 4(Ori)
Pseudomonas	aeruginosa	PB368	GCF_002812845.1_ASM281284v1	GREEN	GS1.1	1'	2	3	4							Valid	--> 1'(Ter) <-- 2 <-- 3 <-- 4(Ori)
Pseudomonas	aeruginosa	PB369	GCF_002812825.1_ASM281282v1	GREEN	GS1.1	1'	2	3	4							Valid	--> 1'(Ter) <-- 2 <-- 3 <-- 4(Ori)
Pseudomonas	aeruginosa	PcyII_10	GCF_900149285.1_PcyII-10	GREEN	GS1.1	1'	2	3	4							Valid	--> 1'(Ter) <-- 2 <-- 3 <-- 4(Ori)
Pseudomonas	aeruginosa	PPF_1	GCF_002287725.2_ASM228772v2	GREEN	GS1.1	1'	2	3	4							Valid	--> 1'(Ter) <-- 2 <-- 3 <-- 4(Ori)
Pseudomonas	aeruginosa	RIVM_EMC2982	GCF_002085605.1_ASM208560v1	GREEN	GS1.1	1'	2	3	4							Valid	--> 1'(Ter) <-- 4(Ori) --> 3 --> 2
Pseudomonas	aeruginosa	RW109	GCF_900243355.1_RW109	GREEN	GS1.1	1'	2	3	4							Valid	--> 1'(Ter) <-- 2 <-- 3 <-- 4(Ori)
Pseudomonas	aeruginosa	S86968	GCF_001515845.2_ASM151584v2	GREEN	GS1.1	1'	2	3	4							Valid	--> 1'(Ter) <-- 2 <-- 3 <-- 4(Ori)
Pseudomonas	aeruginosa	SCV20265	GCF_000510305.1_ASM51030v1	GREEN	GS1.1	1'	2	3	4							Valid	--> 1'(Ter) <-- 2 <-- 3 <-- 4(Ori)
Pseudomonas	aeruginosa	SCVFeb	GCF_001900195.1_ASM190019v1	GREEN	GS1.1	1'	2	3	4							Valid	--> 1'(Ter) <-- 2 <-- 3 <-- 4(Ori)
Pseudomonas	aeruginosa	SCVJan	GCF_001900225.1_ASM190022v1	GREEN	GS1.1	1'	2	3	4							Valid	--> 1'(Ter) <-- 2 <-- 3 <-- 4(Ori)
Pseudomonas	aeruginosa	SJTD_1	GCF_000271985.2_ASM27198v2	GREEN	GS1.1	1'	2	3	4							Valid	--> 1'(Ter) <-- 4(Ori) --> 3 --> 2
Pseudomonas	aeruginosa	SP2230	GCF_003952285.1_ASM395228v1	GREEN	GS1.1	1'	2	3	4							Valid	--> 1'(Ter) <-- 2 <-- 3 <-- 4(Ori)
Pseudomonas	aeruginosa	T38079	GCF_001515915.2_ASM151591v2	GREEN	GS1.1	1'	2	3	4							Valid	--> 1'(Ter) <-- 2 <-- 3 <-- 4(Ori)
Pseudomonas	aeruginosa	T52373	GCF_001516005.1_ASM151600v1	GREEN	GS1.1	1'	2	3	4							Valid	--> 1'(Ter) <-- 2 <-- 3 <-- 4(Ori)
Pseudomonas	aeruginosa	T63266	GCF_001516105.1_ASM151610v1	GREEN	GS1.1	1'	2	3	4							Valid	--> 1'(Ter) <-- 2 <-- 3 <-- 4(Ori)
Pseudomonas	aeruginosa	UCBPP_PA14	GCF_000014625.1_ASM1462v1	GREEN	GS1.1	1'	2	3	4							Valid	--> 1'(Ter) <-- 2 <-- 3 <-- 4(Ori)
Pseudomonas	aeruginosa	USDA_ARS_USMARC_41639	GCF_001518975.1_ASM151897v1	GREEN	GS1.1	1'	2	3	4							Valid	--> 1'(Ter) <-- 2 <-- 3 <-- 4(Ori)
Pseudomonas	aeruginosa	VA_134	GCF_001447845.1_ASM144784v1	GREEN	GS1.1	1'	2	3	4							Valid	--> 1'(Ter) <-- 4(Ori) --> 3 --> 2
Pseudomonas	aeruginosa	W16407	GCF_001516165.2_ASM151616v2	GREEN	GS1.1	1'	2	3	4							Valid	--> 1'(Ter) <-- 2 <-- 3 <-- 4(Ori)
Pseudomonas	aeruginosa	W45909	GCF_001516205.2_ASM151620v2	GREEN	GS1.1	1'	2	3	4							Valid	--> 1'(Ter) <-- 2 <-- 3 <-- 4(Ori)
Pseudomonas	aeruginosa	WCHPA075019	GCF_003052005.2_ASM305200v2	GREEN	GS1.1	1'	2	3	4							Valid	--> 1'(Ter) <-- 2 <-- 3 <-- 4(Ori)
Pseudomonas	aeruginosa	X78812	GCF_001542795.2_ASM154279v2	GREEN	GS1.1	1'	2	3	4							Valid	--> 1'(Ter) <-- 2 <-- 3 <-- 4(Ori)
Pseudomonas	aeruginosa	Y71	GCF_003408495.1_ASM340849v1	GREEN	GS1.1	1'	2	3	4							Valid	--> 1'(Ter) <-- 2 <-- 3 <-- 4(Ori)
Pseudomonas	aeruginosa	Y82	GCF_003369755.1_ASM336975v1	GREEN	GS1.1	1'	2	3	4							Valid	--> 1'(Ter) <-- 2 <-- 3 <-- 4(Ori)
Pseudomonas	aeruginosa	Y89	GCF_003369735.1_ASM336973v1	GREEN	GS1.1	1'	2	3	4							Valid	--> 1'(Ter) <-- 2 <-- 3 <-- 4(Ori)
Pseudomonas	aeruginosa	YL84	GCF_000524595.1_ASM52459v1	GREEN	GS1.1	1'	2	3	4							Valid	--> 1'(Ter) <-- 4(Ori) --> 3 --> 2
Pseudomonas	aeruginosa	AES1M	GCF_004355125.1_ASM435512v1	GREEN	GS2.2	1	3	4	2'							Valid	--> 1(Ter) <-- 3 <-- 4(Ori) --> 2'
Pseudomonas	aeruginosa	M1608	GCF_001516365.2_ASM151636v2	GREEN	GS2.2	1	3	4	2'							Valid	--> 1(Ter) <-- 3 <-- 4(Ori) --> 2'
Pseudomonas	aeruginosa	M37351	GCF_001516385.1_ASM151638v1	GREEN	GS2.2	1	3	4	2'							Valid	--> 1(Ter) <-- 3 <-- 4(Ori) --> 2'
Pseudomonas	aeruginosa	NHmuc	GCF_001900265.1_ASM190026v1	GREEN	GS2.2	1	3	4	2'							Valid	--> 1(Ter) <-- 3 <-- 4(Ori) --> 2'
Pseudomonas	aeruginosa	W60856	GCF_001516225.2_ASM151622v2	GREEN	GS2.3	1'	3	4	2'							Valid	--> 1'(Ter) <-- 3 <-- 4(Ori) --> 2'
Pseudomonas	aeruginosa	Y31	GCF_003369775.1_ASM336977v1	GREEN	GS2.3	1'	3	4	2'							Valid	--> 1'(Ter) <-- 3 <-- 4(Ori) --> 2'
Pseudomonas	aeruginosa	B14130	GCF_003952305.1_ASM395230v1	RED	GS0.10	1	4'	4	2'							Invalid	--> 1(Ter) <-- 4(Ori) <-- 4(Ori) --> 2'
Pseudomonas	aeruginosa	BA15561	GCF_003713085.1_ASM371308v1	RED	GS0.10	1	4'	4	2'							Invalid	--> 1(Ter) <-- 4(Ori) <-- 4(Ori) --> 2'
Pseudomonas	aeruginosa	NCGM2_S1	GCF_000284555.1_ASM28455v1	RED	GS0.10	1	4'	4	2'							Invalid	--> 1(Ter) <-- 4(Ori) <-- 4(Ori) --> 2'
Pseudomonas	aeruginosa	SP4528	GCF_003716765.1_ASM371676v1	RED	GS0.10	1	4'	4	2'							Invalid	--> 1(Ter) <-- 4(Ori) <-- 4(Ori) --> 2'
Pseudomonas	aeruginosa	VRFPA04	GCF_000473745.2_ASM47374v3	RED	GS0.2	2'	?	?	?	?	?	?	?			Invalid	--> 2' --> ? --> ? --> ? --> ? --> ? --> ? --> ?
Pseudomonas	aeruginosa	AR_0110	GCF_003204335.1_ASM320433v1	RED	GS0.4	4	2'	2'	3							Invalid	--> 3 <-- 2' <-- 2' <-- 4(Ori)
Pseudomonas	aeruginosa	PAK	GCF_000568855.2_ASM56885v2	RED	GS0.0											Invalid
Salmonella	enterica	0307_213	GCF_001278315.1_ASM127831v1	AMBER	GS0.0	1	2	3	4	5						Valid	--> 1(Ter) <-- 5 <-- 4 <-- 3(Ori) --> 2
Salmonella	enterica	B182	GCF_000258365.1_ASM25836v1	AMBER	GS0.0	1	2	3	4	5	7					Valid	--> 1(Ter) <-- 2 <-- 3(Ori) --> 4 --> 5 --> 7
Salmonella	enterica	C500	GCF_000742815.1_ASM74281v1	AMBER	GS0.0	1	3	4	5	6	7					Valid	--> 1(Ter) <-- 3(Ori) --> 4 --> 5 --> 6 --> 7
Salmonella	enterica	CFSAN003307	GCF_002863785.1_ASM286378v1	AMBER	GS0.0	1	2	3	6	7						Valid	--> 1(Ter) <-- 7 <-- 6 <-- 3(Ori) --> 2
Salmonella	enterica	GT_01	GCF_001447115.1_ASM144711v1	AMBER	GS0.0	1	3	5	7							Valid	--> 1(Ter) <-- 7 <-- 5 <-- 3(Ori)
Salmonella	enterica	GT_38	GCF_001447095.1_ASM144709v1	AMBER	GS0.0	1	3	5	7							Valid	--> 1(Ter) <-- 7 <-- 5 <-- 3(Ori)
Salmonella	enterica	USDA_ARS_USMARC_1783	GCF_001620155.1_ASM162015v1	AMBER	GS0.0	1	2	3	4	?'	5	6	7			Valid	--> 1(Ter) <-- 7 <-- 6 <-- 5 <-- ? <-- 4 <-- 3(Ori) --> 2
Salmonella	enterica	1553	GCF_001079465.2_STyphi_1553_1	AMBER	GS0.1	1'	2	3	6	5	7					Valid	--> 1'(Ter) <-- 2 <-- 3(Ori) --> 6 --> 5 --> 7
Salmonella	enterica	CMCC_50973	GCF_000818075.1_ASM81807v1	AMBER	GS0.1	1'	2	3	5	7						Valid	--> 1'(Ter) <-- 2 <-- 3(Ori) --> 5 --> 7
Salmonella	enterica	ERL052042	GCF_001088345.2_052042_2	AMBER	GS0.1	1'	2	3	6	5	7					Valid	--> 1'(Ter) <-- 7 <-- 5 <-- 6 <-- 3(Ori) --> 2
Salmonella	enterica	S_1087	GCF_001975365.1_ASM197536v1	AMBER	GS0.1	1'	3	4	5	6	7	4				Valid	--> 1'(Ter) <-- 3(Ori) --> 4 --> 5 --> 6 --> 7 --> 4
Salmonella	enterica	ty3_193	GCF_001240865.2_Ty3_193	AMBER	GS0.1	1'	2	3	6	5	7					Valid	--> 1'(Ter) <-- 7 <-- 5 <-- 6 <-- 3(Ori) --> 2
Salmonella	enterica	TY585	GCF_001361075.2_Ty585	AMBER	GS0.1	1'	2	3	4	5	7					Valid	--> 1'(Ter) <-- 2 <-- 3(Ori) --> 4 --> 5 --> 7
Salmonella	enterica	UI2120	GCF_001106745.2_UI_2120	AMBER	GS0.1	1'	2	3	6	5	7					Valid	--> 1'(Ter) <-- 2 <-- 3(Ori) --> 6 --> 5 --> 7
Salmonella	enterica	OLF_SE8_1021710	GCF_000750255.1_ASM75025v1	AMBER	GS0.3	1'	3	4	5	2'						Valid	--> 1'(Ter) <-- 2' <-- 5 <-- 4 <-- 3(Ori)
Salmonella	enterica	ERL082356	GCF_001148305.2_ERL082356	AMBER	GS0.66	1	7'	3	6	5	2'					Valid	--> 1(Ter) <-- 2' <-- 5 <-- 6 <-- 3(Ori) --> 7'
Salmonella	enterica	SGB82	GCF_001362335.2_Ty2	AMBER	GS0.66	1	7'	3	5	4	2'					Valid	--> 1(Ter) <-- 2' <-- 4 <-- 5 <-- 3(Ori) --> 7'
Salmonella	enterica	3	GCF_005457265.1_ASM545726v2	GREEN	GS1.0	1	2	3	4	5	6	7				Valid	--> 1(Ter) <-- 7 <-- 6 <-- 5 <-- 4 <-- 3(Ori) --> 2
Salmonella	enterica	5	GCF_003971525.1_ASM397152v1	GREEN	GS1.0	1	2	3	4	5	6	7				Valid	--> 1(Ter) <-- 2 <-- 3(Ori) --> 4 --> 5 --> 6 --> 7
Salmonella	enterica	5	GCF_005930995.1_ASM593099v1	GREEN	GS1.0	1	2	3	4	5	6	7				Valid	--> 1(Ter) <-- 7 <-- 6 <-- 5 <-- 4 <-- 3(Ori) --> 2
Salmonella	enterica	7	GCF_003902395.1_ASM390239v2	GREEN	GS1.0	1	2	3	4	5	6	7				Valid	--> 1(Ter) <-- 7 <-- 6 <-- 5 <-- 4 <-- 3(Ori) --> 2
Salmonella	enterica	14	GCF_000487615.2_ASM48761v2	GREEN	GS1.0	1	2	3	4	5	6	7				Valid	--> 1(Ter) <-- 2 <-- 3(Ori) --> 4 --> 5 --> 6 --> 7
Salmonella	enterica	87	GCF_001941405.1_ASM194140v1	GREEN	GS1.0	1	2	3	4	5	6	7				Valid	--> 1(Ter) <-- 2 <-- 3(Ori) --> 4 --> 5 --> 6 --> 7
Salmonella	enterica	315	GCF_000487035.2_ASM48703v2	GREEN	GS1.0	1	2	3	4	5	6	7				Valid	--> 1(Ter) <-- 7 <-- 6 <-- 5 <-- 4 <-- 3(Ori) --> 2
Salmonella	enterica	798	GCF_000252875.1_ASM25287v1	GREEN	GS1.0	1	2	3	4	5	6	7				Valid	--> 1(Ter) <-- 2 <-- 3(Ori) --> 4 --> 5 --> 6 --> 7
Salmonella	enterica	1655	GCF_001612515.1_ASM161251v1	GREEN	GS1.0	1	2	3	4	5	6	7				Valid	--> 1(Ter) <-- 7 <-- 6 <-- 5 <-- 4 <-- 3(Ori) --> 2
Salmonella	enterica	14028	GCF_006088735.1_ASM608873v1	GREEN	GS1.0	1	2	3	4	5	6	7				Valid	--> 1(Ter) <-- 7 <-- 6 <-- 5 <-- 4 <-- 3(Ori) --> 2
Salmonella	enterica	18569	GCF_000335875.2_ASM33587v2	GREEN	GS1.0	1	2	3	4	5	6	7				Valid	--> 1(Ter) <-- 7 <-- 6 <-- 5 <-- 4 <-- 3(Ori) --> 2
Salmonella	enterica	24249	GCF_000503845.1_ASM50384v1	GREEN	GS1.0	1	2	3	4	5	6	7				Valid	--> 1(Ter) <-- 2 <-- 3(Ori) --> 4 --> 5 --> 6 --> 7
Salmonella	enterica	33676	GCF_001293505.1_ASM129350v1	GREEN	GS1.0	1	2	3	4	5	6	7				Valid	--> 1(Ter) <-- 2 <-- 3(Ori) --> 4 --> 5 --> 6 --> 7
Salmonella	enterica	41578	GCF_000430105.1_ASM43010v1	GREEN	GS1.0	1	2	3	4	5	6	7				Valid	--> 1(Ter) <-- 2 <-- 3(Ori) --> 4 --> 5 --> 6 --> 7
Salmonella	enterica	81741	GCF_001989635.1_ASM198963v1	GREEN	GS1.0	1	2	3	4	5	6	7				Valid	--> 1(Ter) <-- 7 <-- 6 <-- 5 <-- 4 <-- 3(Ori) --> 2
Salmonella	enterica	138736	GCF_000636135.1_ASM63613v1	GREEN	GS1.0	1	2	3	4	5	6	7				Valid	--> 1(Ter) <-- 2 <-- 3(Ori) --> 4 --> 5 --> 6 --> 7
Salmonella	enterica	531954	GCF_003073575.1_ASM307357v1	GREEN	GS1.0	1	2	3	4	5	6	7				Valid	--> 1(Ter) <-- 7 <-- 6 <-- 5 <-- 4 <-- 3(Ori) --> 2
Salmonella	enterica	1344399	GCF_005144925.1_ASM514492v1	GREEN	GS1.0	1	2	3	4	5	6	7				Valid	--> 1(Ter) <-- 2 <-- 3(Ori) --> 4 --> 5 --> 6 --> 7
Salmonella	enterica	10098816	GCF_005144945.1_ASM514494v1	GREEN	GS1.0	1	2	3	4	5	6	7				Valid	--> 1(Ter) <-- 2 <-- 3(Ori) --> 4 --> 5 --> 6 --> 7
Salmonella	enterica	16425992	GCF_004919245.1_ASM491924v1	GREEN	GS1.0	1	2	3	4	5	6	7				Valid	--> 1(Ter) <-- 2 <-- 3(Ori) --> 4 --> 5 --> 6 --> 7
Salmonella	enterica	17437230	GCF_004919385.1_ASM491938v1	GREEN	GS1.0	1	2	3	4	5	6	7				Valid	--> 1(Ter) <-- 2 <-- 3(Ori) --> 4 --> 5 --> 6 --> 7
Salmonella	enterica	17447945	GCF_005160365.1_ASM516036v1	GREEN	GS1.0	1	2	3	4	5	6	7				Valid	--> 1(Ter) <-- 2 <-- 3(Ori) --> 4 --> 5 --> 6 --> 7
Salmonella	enterica	84833166	GCF_004919165.1_ASM491916v1	GREEN	GS1.0	1	2	3	4	5	6	7				Valid	--> 1(Ter) <-- 2 <-- 3(Ori) --> 4 --> 5 --> 6 --> 7
Salmonella	enterica	85775617	GCF_004919185.1_ASM491918v1	GREEN	GS1.0	1	2	3	4	5	6	7				Valid	--> 1(Ter) <-- 2 <-- 3(Ori) --> 4 --> 5 --> 6 --> 7
Salmonella	enterica	361154004	GCF_003073495.1_ASM307349v1	GREEN	GS1.0	1	2	3	4	5	6	7				Valid	--> 1(Ter) <-- 7 <-- 6 <-- 5 <-- 4 <-- 3(Ori) --> 2
Salmonella	enterica	0007_33	GCF_001922165.1_ASM192216v1	GREEN	GS1.0	1	2	3	4	5	6	7				Valid	--> 1(Ter) <-- 7 <-- 6 <-- 5 <-- 4 <-- 3(Ori) --> 2
Salmonella	enterica	0211_109	GCF_001278295.1_ASM127829v1	GREEN	GS1.0	1	2	3	4	5	6	7				Valid	--> 1(Ter) <-- 2 <-- 3(Ori) --> 4 --> 5 --> 6 --> 7
Salmonella	enterica	08_00436	GCF_002238275.1_ASM223827v1	GREEN	GS1.0	1	2	3	4	5	6	7				Valid	--> 1(Ter) <-- 2 <-- 3(Ori) --> 4 --> 5 --> 6 --> 7
Salmonella	enterica	08_193_2358	GCF_004919205.1_ASM491920v1	GREEN	GS1.0	1	2	3	4	5	6	7				Valid	--> 1(Ter) <-- 2 <-- 3(Ori) --> 4 --> 5 --> 6 --> 7
Salmonella	enterica	0803_MR1	GCF_004919405.1_ASM491940v1	GREEN	GS1.0	1	2	3	4	5	6	7				Valid	--> 1(Ter) <-- 2 <-- 3(Ori) --> 4 --> 5 --> 6 --> 7
Salmonella	enterica	09_036813_1A	GCF_001690135.1_ASM169013v1	GREEN	GS1.0	1	2	3	4	5	6	7				Valid	--> 1(Ter) <-- 2 <-- 3(Ori) --> 4 --> 5 --> 6 --> 7
Salmonella	enterica	10_8700	GCF_005890095.1_ASM589009v1	GREEN	GS1.0	1	2	3	4	5	6	7				Valid	--> 1(Ter) <-- 2 <-- 3(Ori) --> 4 --> 5 --> 6 --> 7
Salmonella	enterica	10C0786041	GCF_005144985.1_ASM514498v1	GREEN	GS1.0	1	2	3	4	5	6	7				Valid	--> 1(Ter) <-- 2 <-- 3(Ori) --> 4 --> 5 --> 6 --> 7
Salmonella	enterica	10C0786144	GCF_004919265.1_ASM491926v1	GREEN	GS1.0	1	2	3	4	5	6	7				Valid	--> 1(Ter) <-- 2 <-- 3(Ori) --> 4 --> 5 --> 6 --> 7
Salmonella	enterica	10TTU468x	GCF_003641265.1_ASM364126v1	GREEN	GS1.0	1	2	3	4	5	6	7				Valid	--> 1(Ter) <-- 7 <-- 6 <-- 5 <-- 4 <-- 3(Ori) --> 2
Salmonella	enterica	11_004736_1_7	GCF_001690055.1_ASM169005v1	GREEN	GS1.0	1	2	3	4	5	6	7				Valid	--> 1(Ter) <-- 2 <-- 3(Ori) --> 4 --> 5 --> 6 --> 7
Salmonella	enterica	11_01853	GCF_001629755.1_ASM162975v1	GREEN	GS1.0	1	2	3	4	5	6	7				Valid	--> 1(Ter) <-- 2 <-- 3(Ori) --> 4 --> 5 --> 6 --> 7
Salmonella	enterica	11_01854	GCF_001629775.1_ASM162977v1	GREEN	GS1.0	1	2	3	4	5	6	7				Valid	--> 1(Ter) <-- 2 <-- 3(Ori) --> 4 --> 5 --> 6 --> 7
Salmonella	enterica	11_01855	GCF_001628755.1_ASM162875v1	GREEN	GS1.0	1	2	3	4	5	6	7				Valid	--> 1(Ter) <-- 2 <-- 3(Ori) --> 4 --> 5 --> 6 --> 7
Salmonella	enterica	11_0883	GCF_005537135.1_ASM553713v1	GREEN	GS1.0	1	2	3	4	5	6	7				Valid	--> 1(Ter) <-- 2 <-- 3(Ori) --> 4 --> 5 --> 6 --> 7
Salmonella	enterica	11_5006	GCF_004768605.1_ASM476860v1	GREEN	GS1.0	1	2	3	4	5	6	7				Valid	--> 1(Ter) <-- 2 <-- 3(Ori) --> 4 --> 5 --> 6 --> 7
Salmonella	enterica	11A0003616	GCF_004919365.1_ASM491936v1	GREEN	GS1.0	1	2	3	4	5	6	7				Valid	--> 1(Ter) <-- 2 <-- 3(Ori) --> 4 --> 5 --> 6 --> 7
Salmonella	enterica	11TTU1590	GCF_003641325.1_ASM364132v1	GREEN	GS1.0	1	2	3	4	5	6	7				Valid	--> 1(Ter) <-- 7 <-- 6 <-- 5 <-- 4 <-- 3(Ori) --> 2
Salmonella	enterica	11TTU1615b	GCF_003641305.1_ASM364130v1	GREEN	GS1.0	1	2	3	4	5	6	7				Valid	--> 1(Ter) <-- 7 <-- 6 <-- 5 <-- 4 <-- 3(Ori) --> 2
Salmonella	enterica	11TTUC_046	GCF_003641285.1_ASM364128v1	GREEN	GS1.0	1	2	3	4	5	6	7				Valid	--> 1(Ter) <-- 7 <-- 6 <-- 5 <-- 4 <-- 3(Ori) --> 2
Salmonella	enterica	12_01738	GCF_003071545.1_ASM307154v1	GREEN	GS1.0	1	2	3	4	5	6	7				Valid	--> 1(Ter) <-- 7 <-- 6 <-- 5 <-- 4 <-- 3(Ori) --> 2
Salmonella	enterica	12_0523	GCF_004798745.1_ASM479874v1	GREEN	GS1.0	1	2	3	4	5	6	7				Valid	--> 1(Ter) <-- 2 <-- 3(Ori) --> 4 --> 5 --> 6 --> 7
Salmonella	enterica	12_214_06665	GCF_004792455.1_ASM479245v1	GREEN	GS1.0	1	2	3	4	5	6	7				Valid	--> 1(Ter) <-- 2 <-- 3(Ori) --> 4 --> 5 --> 6 --> 7
Salmonella	enterica	12_2388	GCF_004768645.1_ASM476864v1	GREEN	GS1.0	1	2	3	4	5	6	7				Valid	--> 1(Ter) <-- 2 <-- 3(Ori) --> 4 --> 5 --> 6 --> 7
Salmonella	enterica	12_4374	GCF_001441225.1_ASM144122v1	GREEN	GS1.0	1	2	3	4	5	6	7				Valid	--> 1(Ter) <-- 2 <-- 3(Ori) --> 4 --> 5 --> 6 --> 7
Salmonella	enterica	12C0807861	GCF_004919425.1_ASM491942v1	GREEN	GS1.0	1	2	3	4	5	6	7				Valid	--> 1(Ter) <-- 2 <-- 3(Ori) --> 4 --> 5 --> 6 --> 7
Salmonella	enterica	12C0807994	GCF_004919445.1_ASM491944v1	GREEN	GS1.0	1	2	3	4	5	6	7				Valid	--> 1(Ter) <-- 2 <-- 3(Ori) --> 4 --> 5 --> 6 --> 7
Salmonella	enterica	1315K	GCF_002211865.1_ASM221186v1	GREEN	GS1.0	1	2	3	4	5	6	7				Valid	--> 1(Ter) <-- 7 <-- 6 <-- 5 <-- 4 <-- 3(Ori) --> 2
Salmonella	enterica	1326_28	GCF_000953495.1_SINFA	GREEN	GS1.0	1	2	3	4	5	6	7				Valid	--> 1(Ter) <-- 2 <-- 3(Ori) --> 4 --> 5 --> 6 --> 7
Salmonella	enterica	14028S	GCF_000022165.1_ASM2216v1	GREEN	GS1.0	1	2	3	4	5	6	7				Valid	--> 1(Ter) <-- 2 <-- 3(Ori) --> 4 --> 5 --> 6 --> 7
Salmonella	enterica	1422_74	GCF_001975245.1_ASM197524v1	GREEN	GS1.0	1	2	3	4	5	6	7				Valid	--> 1(Ter) <-- 2 <-- 3(Ori) --> 4 --> 5 --> 6 --> 7
Salmonella	enterica	15_SA01028	GCF_002999175.1_ASM299917v1	GREEN	GS1.0	1	2	3	4	5	6	7				Valid	--> 1(Ter) <-- 2 <-- 3(Ori) --> 4 --> 5 --> 6 --> 7
Salmonella	enterica	1607_MR00001R	GCF_004919145.1_ASM491914v1	GREEN	GS1.0	1	2	3	4	5	6	7				Valid	--> 1(Ter) <-- 2 <-- 3(Ori) --> 4 --> 5 --> 6 --> 7
Salmonella	enterica	16A242	GCF_002163995.1_ASM216399v1	GREEN	GS1.0	1	2	3	4	5	6	7				Valid	--> 1(Ter) <-- 7 <-- 6 <-- 5 <-- 4 <-- 3(Ori) --> 2
Salmonella	enterica	16C0703578	GCF_005160405.1_ASM516040v1	GREEN	GS1.0	1	2	3	4	5	6	7				Valid	--> 1(Ter) <-- 2 <-- 3(Ori) --> 4 --> 5 --> 6 --> 7
Salmonella	enterica	2014LSAL01779	GCF_002946375.1_ASM294637v1	GREEN	GS1.0	1	2	3	4	5	6	7				Valid	--> 1(Ter) <-- 7 <-- 6 <-- 5 <-- 4 <-- 3(Ori) --> 2
Salmonella	enterica	2017K_0021	GCF_003312565.1_ASM331256v1	GREEN	GS1.0	1	2	3	4	5	6	7				Valid	--> 1(Ter) <-- 2 <-- 3(Ori) --> 4 --> 5 --> 6 --> 7
Salmonella	enterica	2511STDY5462388	GCF_001409135.1_10259	GREEN	GS1.0	1	2	3	4	5	6	7				Valid	--> 1(Ter) <-- 2 <-- 3(Ori) --> 4 --> 5 --> 6 --> 7
Salmonella	enterica	2511STDY5462413	GCF_001409195.1_C2346	GREEN	GS1.0	1	2	3	4	5	6	7				Valid	--> 1(Ter) <-- 2 <-- 3(Ori) --> 4 --> 5 --> 6 --> 7
Salmonella	enterica	2511STDY5712384	GCF_001409155.1_98_11262	GREEN	GS1.0	1	2	3	4	5	6	7				Valid	--> 1(Ter) <-- 2 <-- 3(Ori) --> 4 --> 5 --> 6 --> 7
Salmonella	enterica	2511STDY5712385	GCF_001409175.1_99_3134	GREEN	GS1.0	1	2	3	4	5	6	7				Valid	--> 1(Ter) <-- 2 <-- 3(Ori) --> 4 --> 5 --> 6 --> 7
Salmonella	enterica	392869_2	GCF_000494385.2_ASM49438v2	GREEN	GS1.0	1	2	3	4	5	6	7				Valid	--> 1(Ter) <-- 7 <-- 6 <-- 5 <-- 4 <-- 3(Ori) --> 2
Salmonella	enterica	460004_2_1	GCF_000484195.2_ASM48419v2	GREEN	GS1.0	1	2	3	4	5	6	7				Valid	--> 1(Ter) <-- 2 <-- 3(Ori) --> 4 --> 5 --> 6 --> 7
Salmonella	enterica	507440_20	GCF_000188955.2_ASM18895v5	GREEN	GS1.0	1	2	3	4	5	6	7				Valid	--> 1(Ter) <-- 2 <-- 3(Ori) --> 4 --> 5 --> 6 --> 7
Salmonella	enterica	56_3991	GCF_002760915.1_ASM276091v1	GREEN	GS1.0	1	2	3	4	5	6	7				Valid	--> 1(Ter) <-- 2 <-- 3(Ori) --> 4 --> 5 --> 6 --> 7
Salmonella	enterica	69_3861	GCF_002761135.1_ASM276113v1	GREEN	GS1.0	1	2	3	4	5	6	7				Valid	--> 1(Ter) <-- 7 <-- 6 <-- 5 <-- 4 <-- 3(Ori) --> 2
Salmonella	enterica	70_1605	GCF_002760935.1_ASM276093v1	GREEN	GS1.0	1	2	3	4	5	6	7				Valid	--> 1(Ter) <-- 7 <-- 6 <-- 5 <-- 4 <-- 3(Ori) --> 2
Salmonella	enterica	7101_67	GCF_004923395.1_ASM492339v1	GREEN	GS1.0	1	2	3	4	5	6	7				Valid	--> 1(Ter) <-- 7 <-- 6 <-- 5 <-- 4 <-- 3(Ori) --> 2
Salmonella	enterica	7102_58	GCF_004923415.1_ASM492341v1	GREEN	GS1.0	1	2	3	4	5	6	7				Valid	--> 1(Ter) <-- 7 <-- 6 <-- 5 <-- 4 <-- 3(Ori) --> 2
Salmonella	enterica	74_1357	GCF_002760955.1_ASM276095v1	GREEN	GS1.0	1	2	3	4	5	6	7				Valid	--> 1(Ter) <-- 7 <-- 6 <-- 5 <-- 4 <-- 3(Ori) --> 2
Salmonella	enterica	77_1427	GCF_000280315.2_ASM28031v2	GREEN	GS1.0	1	2	3	4	5	6	7				Valid	--> 1(Ter) <-- 2 <-- 3(Ori) --> 4 --> 5 --> 6 --> 7
Salmonella	enterica	77_2980	GCF_002760975.1_ASM276097v1	GREEN	GS1.0	1	2	3	4	5	6	7				Valid	--> 1(Ter) <-- 7 <-- 6 <-- 5 <-- 4 <-- 3(Ori) --> 2
Salmonella	enterica	775W	GCF_001969425.1_ASM196942v1	GREEN	GS1.0	1	2	3	4	5	6	7				Valid	--> 1(Ter) <-- 7 <-- 6 <-- 5 <-- 4 <-- 3(Ori) --> 2
Salmonella	enterica	79_2359	GCF_002760995.1_ASM276099v1	GREEN	GS1.0	1	2	3	4	5	6	7				Valid	--> 1(Ter) <-- 2 <-- 3(Ori) --> 4 --> 5 --> 6 --> 7
[truncated: 1,042 more rows]
